# Supplementary material for: Effects of Low-Level Er:YAG Laser Irradiation on Proliferation and Calcification of Primary Osteoblast-Like Cells Isolated From Rat Calvaria
Source: Front Cell Dev Biol. 2020 Jun 23;8:459. doi: 10.3389/fcell.2020.00459 (PMC7324552; doi:10.3389/fcell.2020.00459)
Supplement: Supplementary file 1 [file Table_1.XLSX]

## Sheet: Supplementary table S1
Supplementary Table S1. Primers used for quantitative PCR analysis.
Gene	Primers
	Sense (5'-3')	Anti-sense (5'-3')
Alpl	CACGTTGACTGTGGTTACTGCTGA	CCTTGTAACCAGGCCCGTTG
Bglap	GCATTCTGCCTCTCTGACCT	CTAAACGGTGGTGCCATAGA
Hspa1a	GGCCTTGAGGACTTTGGGTTA	TGGGAATGCAAAGCACACG
Wisp2	CCCAAGAGAATACAGGTG	CAGAAAGTTGGTGTCCTT
Il1rl1	GTCCTGTGGCAGATTAAC	ACAGTGAGGTTAAGCAAATC
Cxcl1	CATAGCCACACTCAAGAAT	GGTGCAATCTATCTTCTTTC
Cxcl3	ATGGTCAAGAAGTTTGTCTC	ATCACCGTACAAGAGACTTC
Mmp3	CTAAAAGCATTCACACTCTG	CTTCTCATCAAATCTCCAG
Runx2	CTCTGACTTCTGCCTCTG	CTCTCAGTGAGGGATGAA
Sp7	CTGAGAGAGGAGAAGATCC	TGGAGCCATAGTGAGCTT
Msx1	CGGAGAAGCTAGATCGGACC	GTACTGCTTCTGGCGGAACT
Msx2	GCCTCGGTCAAGTCGGAA	CTTGCGCTCCAAGGCTAGA
Dlx5	CCAGTACCAGTATCACAGCGT	ACCATTCACCATCCTCACCTC
18s	GCAATTATTCCCCATGAACG	GGCCTCACTAAACCATCCAA
