# Supplementary material for: Effects of Low-Level Er:YAG Laser Irradiation on Proliferation and Calcification of Primary Osteoblast-Like Cells Isolated From Rat Calvaria
Source: Front Cell Dev Biol. 2020 Jun 23;8:459. doi: 10.3389/fcell.2020.00459 (PMC7324552; doi:10.3389/fcell.2020.00459)
Supplement: Supplementary file 2 [file Table_2.xlsx]

## Sheet: Supplemental Table S2
Supplemental Table S2. The whole gene expressions at 6 hours after laser irradiation.
ProbeName	Row.names	L1	C1	L2	C2	L3	C3	L4	C4	Sequence	ProbeUID	GeneName.x	SystematicName	Description.x	logFC	AveExpr	t	P.Value	adj.P.Val	GenbankAccession	EntrezGeneID	GeneSymbol	GO
A_44_P1112487	ENSRNOT00000078746	6.63451	5.59184	6.23082	5.70333	6.42487	5.35241	6.3034	5.52291	CGACTTTGTGTTGGAGCTCTAAGAATTGTGATGTACTATATATTCTTTAGACATGATGAC	41186	Cxcl3	ENSRNOT00000078746	ens|chemokine (C-X-C motif) ligand 3 [Source:RGD Symbol;Acc:621812] [ENSRNOT00000078746]	0.855777	5.97051	7.15785	0.000212003	0.999891	XM_006250721	171551	Cxcl3	GO:0005615(extracellular space)|GO:0005623(cell)|GO:0006954(inflammatory response)|GO:0006955(immune response)|GO:0007186(G-protein coupled receptor signaling pathway)|GO:0007204(elevation of cytosolic calcium ion concentration)|GO:0008009(chemokine activity)|GO:0030593(neutrophil chemotaxis)|GO:0032496(response to lipopolysaccharide)|GO:0042127(regulation of cell proliferation)|GO:0045236(CXCR c…
A_42_P473398	NM_030845	9.26701	8.66039	8.8474	8.2198	8.45778	7.88379	8.94733	8.04384	ATTGAAAGTTGTCTTTCATATTTTATGGTCAACATTGATGTGTTGAAGCTTCCCTTGGAC	8667	Cxcl1	NM_030845	ref|Rattus norvegicus C-X-C motif chemokine ligand 1 (Cxcl1), mRNA [NM_030845]	0.677924	8.54092	6.89864	0.000265138	0.999891	NM_030845	81503	Cxcl1	GO:0001975(response to amphetamine)|GO:0002526(acute inflammatory response)|GO:0005615(extracellular space)|GO:0005623(cell)|GO:0006952(defense response)|GO:0006955(immune response)|GO:0007186(G-protein coupled receptor signaling pathway)|GO:0007204(elevation of cytosolic calcium ion concentration)|GO:0008009(chemokine activity)|GO:0008083(growth factor activity)|GO:0009408(response to heat)|GO:0…
A_44_P1369787	ENSRNOT00000038121	10.4497	8.8085	12.2129	11.6591	10.1402	8.15091	8.95495	7.74406	ACCAGCAGGATGAGCAGCCCAGAGAGCTTGCGGACGAACCAGCCCACGTTGTCTAGGAAG	32037	ENSRNOT00000038121	ENSRNOT00000038121	Unknown	1.34883	9.76505	6.07458	0.000565163	0.999891		NA
A_44_P977216	XM_006225624	6.93123	6.28386	7.48968	6.43949	6.59402	6.09628	6.67919	6.11721	CTCCCACGGGTCTTCAAAGGGGGCGGTGTTCTCTCCATCTGACTCTGAGTGTGTGAACAT	35844	Casz1	XM_006225624	ref|PREDICTED: Rattus norvegicus castor zinc finger 1 (Casz1), transcript variant X1, mRNA [XM_006225624]	0.689319	6.57887	5.84438	0.000707727	0.999891	XM_006225624	313713	Casz1	GO:0003676(nucleic acid binding)|GO:0005654(nucleoplasm)|GO:0005829(cytosol)|GO:0006351(transcription, DNA-dependent)|GO:0043231(intracellular membrane-bounded organelle)|GO:0045664(regulation of neuron differentiation)|GO:0045665(negative regulation of neuron differentiation)|GO:0045893(positive regulation of transcription, DNA-dependent)|GO:0060040(retinal bipolar neuron differentiation)|GO:006…
A_44_P1103565	XM_008761833	7.38892	6.62814	8.96771	8.39236	7.72138	7.02629	7.34411	6.99553	CCCCATGCCCAGCCACATTTTAAATTTTCATGTAATAAACGTATGCACCATTATTCTTTT	23851	Ccdc148	XM_008761833	ref|PREDICTED: Rattus norvegicus coiled-coil domain containing 148 (Ccdc148), transcript variant X4, mRNA [XM_008761833]	0.594946	7.55806	5.74209	0.000783715	0.999891	XM_008761833	311051	Ccdc148
A_43_P11672	NM_013037	15.3721	14.5955	13.8824	13.2727	13.3519	12.7985	13.6958	13.3648	TTTTTAATTCACCTGTTGCTATTCAAATCAATGTATCTGTACTGCTTCATCAACACAGCC	17700	Il1rl1	NM_013037	ref|Rattus norvegicus interleukin 1 receptor-like 1 (Il1rl1), transcript variant 1, mRNA [NM_013037]	0.56765	13.7917	5.45004	0.00105613	0.999891	NM_013037	25556	Il1rl1	GO:0002113(interleukin-33 binding)|GO:0002114(interleukin-33 receptor activity)|GO:0002826(negative regulation of T-helper 1 type immune response)|GO:0003674(molecular_function)|GO:0004908(interleukin-1 receptor activity)|GO:0005578(proteinaceous extracellular matrix)|GO:0005615(extracellular space)|GO:0008285(negative regulation of cell proliferation)|GO:0009897(external side of plasma membrane)…
A_44_P698627	ENSRNOT00000070854	11.1323	11.6032	10.8709	11.341	10.8681	11.1469	10.587	11.1884	TTATCCATTGGTGATGTTACAAAGAAACTAGGAGAGGTGTGGACCAACACTGCCTCGGAT	12382	ENSRNOT00000070854	ENSRNOT00000070854	ens|high mobility group protein B1-like [Source:RGD Symbol;Acc:6491580] [ENSRNOT00000070854]	-0.455304	11.0922	-4.78449	0.00217347	0.999891		NA
A_64_P030739	NM_030997	10.5977	9.85748	9.40332	9.06539	9.11726	8.72785	9.10395	8.67059	CTTCTGTTGTAAATACCCCTCACGGAGGAAATAGTTTTGCTAAGAAATAAAAGTGACTAT	4867	Vgf	NM_030997	ref|Rattus norvegicus VGF nerve growth factor inducible (Vgf), mRNA [NM_030997]	0.47524	9.31795	4.58993	0.00271543	0.999891	NM_030997	29461	Vgf	GO:0001541(ovarian follicle development)|GO:0002021(response to dietary excess)|GO:0005179(hormone activity)|GO:0005184(neuropeptide hormone activity)|GO:0005615(extracellular space)|GO:0006091(generation of precursor metabolites and energy)|GO:0008083(growth factor activity)|GO:0009409(response to cold)|GO:0019953(sexual reproduction)|GO:0030073(insulin secretion)|GO:0030133(transport vesicle)|G…
A_44_P1364395	A_44_P1364395	6.80709	6.21634	6.32043	6.04326	7.26307	6.45293	6.43949	6.0494	GAGACTACTGTGCACCGCGTAGAGAGCCCAGCCAGGCAGAGTGCCAGAATGACTCGATGA	30142	A_44_P1364395	A_44_P1364395	Unknown	0.517037	6.449	4.50392	0.00300152	0.999891		NA
A_64_P130221	ENSRNOT00000012048	11.2969	10.4927	12.985	11.8237	10.9478	9.04109	10.12	9.79189	GTCCCCCGCGGTCGGGCCACCGCGCGTCCCGGGTCCCGGGGCGACGAGCGCGAGCGCGCC	16372	C2cd4b	ENSRNOT00000012048	ens|C2 calcium-dependent domain containing 4B [Source:RGD Symbol;Acc:1591932] [ENSRNOT00000012048]	1.05008	10.8124	4.4384	0.00324186	0.999891	XM_001056441	501015	C2cd4b	GO:0005509(calcium ion binding)|GO:0005544(calcium-dependent phospholipid binding)|GO:0005886(plasma membrane)|GO:0006906(vesicle fusion)|GO:0017158(regulation of calcium ion-dependent exocytosis)|GO:0019905(syntaxin binding)|GO:0030276(clathrin binding)|GO:0048791(calcium ion-dependent exocytosis of neurotransmitter)
A_64_P088077	ENSRNOT00000024129	11.2504	10.8144	13.5495	12.1831	10.8915	9.89663	9.6509	9.28954	TACCCTCTCCCCAACATTAGCACTGCTGGAAATCAGGAAGACCCAACCTTCGCAGCTGGG	6062	Tbx10	ENSRNOT00000024129	ens|T-box 10 [Source:RGD Symbol;Acc:1584144] [ENSRNOT00000024129]	0.789655	10.9407	4.39723	0.00340374	0.999891	XM_006223597	688822	Tbx10	GO:0003677(DNA binding)|GO:0003700(sequence-specific DNA binding transcription factor activity)|GO:0005634(nucleus)|GO:0006351(transcription, DNA-dependent)|GO:0006355(regulation of transcription, DNA-dependent)
A_44_P1162020	A_44_P1162020	10.9282	10.641	13.1046	11.4849	10.8864	9.07124	8.73029	8.0027	TCCCAGCCCTGATAGTACAATACCATGCACTCATGTCTGAAGATCAATATTTGACTTGGT	43168	A_44_P1162020	A_44_P1162020	Unknown	1.11242	10.3562	4.35489	0.00357959	0.999891		NA
A_44_P513511	NM_001106169	5.84967	5.59184	5.72736	5.36122	5.81325	5.27069	5.68417	5.27069	GCTCAATCGGCACAAAGAGCTGGCTCCACTGAAGTACCTGGCGCTAGAGGAGAAGCTCTA	40766	Drc7	NM_001106169	ref|Rattus norvegicus dynein regulatory complex subunit 7 (Drc7), mRNA [NM_001106169]	0.395003	5.57111	4.24868	0.00406653	0.999891	NM_001106169	291853	Drc7	GO:0005737(cytoplasm)
A_44_P808420	FM087620	10.3822	10.1442	9.18993	8.51142	8.58394	7.98572	8.41671	8.09182	AAACATTATGGCCTGAAATACTTACCGGTTGAAGAACAGATCTCTGCCTTATGTCATTTA	29126	FM087620	FM087620	gb|FM087620 etnoaor Rattus norvegicus cDNA clone etnoaorP0068K09 5', mRNA sequence [FM087620]	0.459914	8.91324	4.18948	0.00436937	0.999891	FM087620	NA
A_44_P1360667	ENSRNOT00000038253	6.97419	6.81728	8.75834	8.18138	6.61643	6.09638	6.48929	5.98392	TTCACCCGAATCTCCCCATATGTGCCCTGGATTAATATAGTCCTAAGTGCAAGTAGCTGA	11058	ENSRNOT00000038253	ENSRNOT00000038253	ens|mast cell protease 1-like 4 [Source:RGD Symbol;Acc:1303300] [ENSRNOT00000038253]	0.439824	6.98965	4.16726	0.00448935	0.999891	XM_008770721	NA
A_64_P098006	NM_001106037	6.7454	5.96963	6.66948	6.34947	6.41328	6.0494	6.24516	5.87601	TCTTCCCTCGATCCCGCTCAATCCGCAAACATAACTGAAAGAAATAAAAAGCATACCAGG	16091	Fitm1	NM_001106037	ref|Rattus norvegicus fat storage-inducing transmembrane protein 1 (Fitm1), mRNA [NM_001106037]	0.457202	6.28973	4.1496	0.00458728	0.999891	NM_001106037	290223	Fitm1	GO:0005789(endoplasmic reticulum membrane)|GO:0008654(phospholipid biosynthetic process)|GO:0010890(positive regulation of sequestering of triglyceride)|GO:0019915(lipid storage)|GO:0030176(integral to endoplasmic reticulum membrane)|GO:0034389(lipid particle organization)
A_64_P055137	NM_181382	13.1897	12.3848	9.97434	9.04758	9.20727	8.95004	9.13942	8.8228	GGACATTTGTTTGGTGTTTAGGGAAGATGCATTGTCTCTTATGGCTTCTAAAGTATTATA	36524	Gldn	NM_181382	ref|Rattus norvegicus gliomedin (Gldn), mRNA [NM_181382]	0.576381	10.0895	4.09847	0.00488442	0.999891	NM_181382	315675	Gldn	GO:0005578(proteinaceous extracellular matrix)|GO:0005581(collagen)|GO:0005615(extracellular space)|GO:0005886(plasma membrane)|GO:0016021(integral to membrane)|GO:0032528(microvillus organization)|GO:0034113(heterotypic cell-cell adhesion)|GO:0045162(clustering of voltage-gated sodium channels)|GO:0086080(protein binding involved in heterotypic cell-cell adhesion)
A_42_P538135	NM_012858	6.92679	6.56954	7.37432	6.62997	6.58606	6.13657	6.61532	6.36924	ACTAACTCCCCATTCTTCTGGAGCCAGCAGGTGTTCTAACCATCCCTCCCAATAAAGGCT	16518	Lhb	NM_012858	ref|Rattus norvegicus luteinizing hormone beta polypeptide (Lhb), transcript variant 1, mRNA [NM_012858]	0.449296	6.65097	4.07751	0.00501234	0.999891	NM_012858	25329	Lhb	GO:0003674(molecular_function)|GO:0005179(hormone activity)|GO:0005575(cellular_component)|GO:0005576(extracellular region)|GO:0005615(extracellular space)|GO:0005737(cytoplasm)|GO:0007186(G-protein coupled receptor signaling pathway)|GO:0007267(cell-cell signaling)|GO:0008150(biological_process)|GO:0009755(hormone-mediated signaling pathway)|GO:0030728(ovulation)|GO:0030823(regulation of cGMP me…
A_44_P1369188	ENSRNOT00000074553	6.257	5.94349	6.70015	6.33948	6.27224	5.88366	6.1795	5.8928	TGGATAACTCTCCCCTTCAGCTTTTCAGCGCCTGTCATATTTGAAAATCACCTTTTATAG	41990	ENSRNOT00000074553	ENSRNOT00000074553	Unknown	0.337363	6.18354	3.93813	0.0059622	0.999891		NA
A_43_P18008	ENSRNOT00000016912	10.7093	10.4843	12.6061	11.9305	10.4092	9.95107	10.2361	9.9219	GCATCTCCACCCGCCTGCCCTCCACATACATCTATGGATTTGGGGAAACTGAGCACACAA	32545	ENSRNOT00000016912	ENSRNOT00000016912	ens|maltase-glucoamylase [Source:MGI Symbol;Acc:MGI:1203495] [ENSRNOT00000016912]	0.418214	10.781	3.92128	0.00608984	0.999891	XM_017602783	NA
A_44_P415003	NM_001108641	5.6251	5.35241	5.71024	5.40656	5.87139	5.53657	6.04803	5.6251	CAGTCCCAGTGACGTCCCCATCTCGAAAGGACATCCAGGAAGGTGTCAAAAGGACCCTCA	38020	Rpusd3	NM_001108641	ref|Rattus norvegicus RNA pseudouridylate synthase domain containing 3 (Rpusd3), mRNA [NM_001108641]	0.333528	5.64693	3.83343	0.00680552	0.999891	NM_001108641	362416	Rpusd3	GO:0003674(molecular_function)|GO:0003723(RNA binding)|GO:0005575(cellular_component)|GO:0005739(mitochondrion)|GO:0008150(biological_process)|GO:0009982(pseudouridine synthase activity)|GO:0019239(deaminase activity)|GO:0031119(tRNA pseudouridine synthesis)
A_44_P1134645	XR_592687	13.4627	13.1762	15.2026	13.979	13.5612	12.3391	12.5025	12.2145	GGGTCCCCTCCCTTTACTGTTTTGCCTGTTAACTTTGTGTGAAATAAAAACAAAAAATTA	8318	LOC102547023	XR_592687	ref|PREDICTED: Rattus norvegicus uncharacterized LOC102547023 (LOC102547023), ncRNA [XR_592687]	0.755048	13.3047	3.80794	0.00703006	0.999891	XR_592687	102547023	LOC102547023
A_44_P1142260	XR_001835236	6.47337	6.02191	6.42172	6.15186	6.49652	6.17451	6.37902	6.08835	CCCTGCCGTAAAGTTCCTTTGTAAATTCAATGACAAATCATGGAAAAATGAAGACAAATG	17982	LOC108349329	XR_001835236	ref|PREDICTED: Rattus norvegicus uncharacterized LOC108349329 (LOC108349329), ncRNA [XR_001835236]	0.333499	6.27591	3.76644	0.0074131	0.999891	XR_001835236	108349329	LOC108349329
A_44_P1138287	XR_341707	5.40444	5.58058	5.25896	5.59184	4.85383	5.56542	5.26132	6.22481	GGCTGGCGTTACTTCTCTATCTCATTATGGCTTTGATGCTTTTAAGAAAATTAAACAGAT	6153	LOC102551092	XR_341707	ref|PREDICTED: Rattus norvegicus uncharacterized LOC102551092 (LOC102551092), ncRNA [XR_341707]	-0.546024	5.46765	-3.74701	0.00760026	0.999891	XR_341707	102551092	LOC102551092
A_64_P121091	NM_001106508	7.55299	7.41134	7.38622	6.95323	7.30073	6.75378	7.59207	7.19147	TGAAGGTGATCTCTGCCTTCAATATTCCACACACCACCATCCACGCACCAACAGCGGGAA	3931	Acoxl	NM_001106508	ref|Rattus norvegicus acyl-CoA oxidase-like (Acoxl), mRNA [NM_001106508]	0.380552	7.26773	3.74209	0.00764844	0.999891	NM_001106508	296138	Acoxl	GO:0003995(acyl-CoA dehydrogenase activity)|GO:0003997(acyl-CoA oxidase activity)|GO:0005777(peroxisome)|GO:0006635(fatty acid beta-oxidation)|GO:0033539(fatty acid beta-oxidation using acyl-CoA dehydrogenase)|GO:0050660(flavin adenine dinucleotide binding)|GO:0071949(FAD binding)
A_64_P081668	ENSRNOT00000071008	6.29309	6.04394	6.83104	6.20294	6.49652	6.13657	6.20172	5.91688	TAAGCAAGACTTTGATATGAAAACATCATCTCCCCCTCAGAGGATTGGGTATTTCCAGAG	18466	LOC102551633	ENSRNOT00000071008	ens|sperm motility kinase W-like [Source:RGD Symbol;Acc:7576862] [ENSRNOT00000071008]	0.380512	6.26534	3.74026	0.00766648	0.999891	XM_006241137	102551633	LOC102551633	GO:0004679(AMP-activated protein kinase activity)|GO:0005524(ATP binding)|GO:0005634(nucleus)|GO:0005737(cytoplasm)|GO:0031588(AMP-activated protein kinase complex)|GO:0032007(negative regulation of TOR signaling cascade)|GO:0035174(histone serine kinase activity)|GO:0035404(histone-serine phosphorylation)|GO:0035556(intracellular signal transduction)|GO:0042149(cellular response to glucose starv…
A_44_P1132908	XR_595098	7.08592	7.38136	6.85928	7.33465	7.18777	7.45078	7.10044	7.38892	CATCCATAGGGGTTTCTTTAAATAGTGCAAAATGCTTTATACAGGAATGTGTTCAGAATG	15893	LOC103693587	XR_595098	ref|PREDICTED: Rattus norvegicus uncharacterized LOC103693587 (LOC103693587), ncRNA [XR_595098]	-0.330576	7.22364	-3.66026	0.00850093	0.999891	XR_595098	103693587	LOC103693587
A_42_P629321	NM_031590	11.5033	11.7745	11.5869	11.9909	11.4641	11.7633	11.0397	11.3302	GCAGAATTCTCTGTGAACATGAAGAGATGAATCACACTGTCCTTAAGAAATTCCTCAAAG	18823	Wisp2	NM_031590	ref|Rattus norvegicus WNT1 inducible signaling pathway protein 2 (Wisp2), mRNA [NM_031590]	-0.316248	11.5566	-3.65182	0.00859461	0.999891	NM_031590	29576	Wisp2	GO:0001558(regulation of cell growth)|GO:0005178(integrin binding)|GO:0005520(insulin-like growth factor binding)|GO:0005578(proteinaceous extracellular matrix)|GO:0005615(extracellular space)|GO:0005737(cytoplasm)|GO:0005886(plasma membrane)|GO:0007155(cell adhesion)|GO:0007165(signal transduction)|GO:0007267(cell-cell signaling)|GO:0008201(heparin binding)|GO:0008285(negative regulation of cell…
A_64_P146772	ENSRNOT00000046552	5.90789	5.58058	6.50548	5.99812	6.05212	5.81325	5.88061	5.60301	ATCACCAAGCAGATCACGCCCTATATCCGCTCCATTGCCAGGGTGAAGGAACGACTGGAG	13924	Rnf207	ENSRNOT00000046552	ens|ring finger protein 207 [Source:RGD Symbol;Acc:1586262] [ENSRNOT00000046552]	0.337785	5.91763	3.62932	0.00884978	0.999891	XM_001075996	691246	Rnf207	GO:0003674(molecular_function)|GO:0005575(cellular_component)|GO:0008150(biological_process)|GO:0008270(zinc ion binding)|GO:0010628(positive regulation of gene expression)|GO:0030544(Hsp70 protein binding)|GO:0044325(ion channel binding)|GO:0048471(perinuclear region of cytoplasm)|GO:0051087(chaperone binding)
A_43_P13197	NM_133523	7.23442	6.39598	7.10581	6.59975	6.91919	6.64255	7.40998	7.20205	AGAGGAGAAAACACACTCCTGGGCTACAGACAAGTAACTGTCTCTGTGTAGATGGTTTGT	18368	Mmp3	NM_133523	ref|Rattus norvegicus matrix metallopeptidase 3 (Mmp3), mRNA [NM_133523]	0.457266	6.93872	3.61171	0.00905529	0.999891	NM_133523	171045	Mmp3	GO:0001666(response to hypoxia)|GO:0004175(endopeptidase activity)|GO:0004222(metalloendopeptidase activity)|GO:0005578(proteinaceous extracellular matrix)|GO:0005615(extracellular space)|GO:0005634(nucleus)|GO:0005739(mitochondrion)|GO:0005829(cytosol)|GO:0006508(proteolysis)|GO:0007565(female pregnancy)|GO:0008237(metallopeptidase activity)|GO:0008270(zinc ion binding)|GO:0010727(negative regul…
A_44_P269095	NM_053664	5.76266	5.96963	5.87139	6.43949	5.97967	6.22722	5.92283	6.34393	TGGTGTGCCTCACTGTGGAAGAGGAGGTTCCTATGTTCGGCCTAGAGGCCATCTGGAGAA	33235	Sardh	NM_053664	ref|Rattus norvegicus sarcosine dehydrogenase (Sardh), mRNA [NM_053664]	-0.360926	6.0646	-3.57994	0.00943927	0.999891	NM_053664	114123	Sardh	GO:0005542(folic acid binding)|GO:0005739(mitochondrion)|GO:0005759(mitochondrial matrix)|GO:0006545(glycine biosynthetic process)|GO:0008480(sarcosine dehydrogenase activity)|GO:0016491(oxidoreductase activity)|GO:0035999(tetrahydrofolate interconversion)|GO:0042426(choline catabolic process)|GO:0050660(flavin adenine dinucleotide binding)|GO:0055114(oxidation-reduction process)
A_44_P870017	CO393619	5.80521	5.45465	5.8434	5.46897	5.74764	5.58434	6.09628	5.65762	GAGAGGGCAACCCTGAGAGGGGCAACTGGTACTTTTAGTTCCCTAATTTAGCACTTTAAA	32982	CO393619	CO393619	gb|AGENCOURT_27527477 NIH_MGC_254 Rattus norvegicus cDNA clone IMAGE:7315218 5', mRNA sequence [CO393619]	0.331738	5.70726	3.56655	0.00960633	0.999891	CO393619	NA
A_44_P1161435	A_44_P1161435	5.84967	6.24753	5.54045	5.84183	5.25188	5.94349	5.79388	5.97681	TACCCTTCTTCATGCTCTCTACTTCTCACACCCTGAAAATAAATGTTTCTATAACAACAA	2196	A_44_P1161435	A_44_P1161435	Unknown	-0.393446	5.80569	-3.54445	0.0098892	0.999891		NA
A_64_P163728	NM_001001718	15.3454	15.0025	16.9935	15.8738	15.2555	14.3367	14.6258	14.5109	ATAAGAAATCCCCTCCTCCCGTGCCCATTTCTAATAAAATATATGTGTGTGTTACTCAAA	30930	Elp5	NM_001001718	ref|Rattus norvegicus elongator acetyltransferase complex subunit 5 (Elp5), mRNA [NM_001001718]	0.62404	15.243	3.49967	0.0104904	0.999891	NM_001001718	287446	Elp5	GO:0005634(nucleus)|GO:0005737(cytoplasm)|GO:0005829(cytosol)|GO:0006351(transcription, DNA-dependent)|GO:0006355(regulation of transcription, DNA-dependent)|GO:0030335(positive regulation of cell migration)|GO:0033588(Elongator holoenzyme complex)
A_44_P1152486	NM_001277668	6.97063	6.61761	7.99982	7.27625	6.45165	6.08605	6.24262	6.0833	TTCACCCGAATCTCCCCATATGTGCCCTGGATTAATAAAGTCATAAAGGCAAGGATCTGA	6157	Mcpt1l1	NM_001277668	ref|Rattus norvegicus mast cell protease 1-like 1 (Mcpt1l1), mRNA [NM_001277668]	0.400378	6.71599	3.48272	0.0107283	0.999891	NM_001277668	100360872	Mcpt1l1	GO:0004252(serine-type endopeptidase activity)|GO:0005576(extracellular region)|GO:0006508(proteolysis)|GO:0030141(secretory granule)
A_42_P669409	EV768519	9.06334	8.50784	8.70793	8.1404	8.34504	8.2398	8.18415	7.86173	TGACCCAGATTCCTTTGAGCCCGTGTGCCATACTGTAAATCATTTCCTATCAATAAAACC	22815	EV768519	EV768519	gb|AGENCOURT_111274429 NIH_MGC_420 Rattus norvegicus cDNA clone IMAGE:9035901 5', mRNA sequence [EV768519]	0.387673	8.38128	3.4778	0.0107984	0.999891	EV768519	NA
A_42_P809869	NM_012808	6.85305	6.68095	7.48012	7.02283	6.95831	6.63224	7.02075	6.68621	AGAGCCAGCCGTTTTCAAAGCCACACTGAACCGCTCCCTGCTCAAGACCTATGAGCAGGT	12730	Tst	NM_012808	ref|Rattus norvegicus thiosulfate sulfurtransferase (Tst), mRNA [NM_012808]	0.322501	6.91681	3.47491	0.0108398	0.999891	NM_012808	25274	Tst	GO:0004792(thiosulfate sulfurtransferase activity)|GO:0005615(extracellular space)|GO:0005739(mitochondrion)|GO:0005743(mitochondrial inner membrane)|GO:0005759(mitochondrial matrix)|GO:0008097(5S rRNA binding)|GO:0016226(iron-sulfur cluster assembly)|GO:0016783(sulfurtransferase activity)|GO:0030855(epithelial cell differentiation)|GO:0035928(rRNA import into mitochondrion)|GO:0051029(rRNA trans…
A_44_P1155570	ENSRNOT00000034672	6.05212	6.41381	5.79225	6.00936	6.05212	6.31307	5.90789	6.29309	TATGCTAAAGATGGACTTCCAGGAAGCCCTGGCCCTCAAGGAGAGACAGGACCAGCTGGA	14071	Col22a1	ENSRNOT00000034672	ens|collagen type XXII alpha 1 chain [Source:RGD Symbol;Acc:1309081] [ENSRNOT00000034672]	-0.306239	6.10421	-3.4637	0.0110022	0.999891	XM_008765637	315071	Col22a1
A_44_P547699	XM_006249797	7.04143	7.40709	7.02075	7.35241	7.309	7.48314	7.34022	7.71152	CTCTGGAAGTATTTGTTACAAGATTTGTAAACAAAAGCTCTACATAGTCGGTGTACCATG	43340	Nucks1	XM_006249797	ref|PREDICTED: Rattus norvegicus nuclear casein kinase and cyclin-dependent kinase substrate 1 (Nucks1), transcript variant X1, mRNA [XM_006249797]	-0.310691	7.3332	-3.46167	0.0110318	0.999891	XM_006249797	64709	Nucks1	GO:0000724(double-strand break repair via homologous recombination)|GO:0000785(chromatin)|GO:0000790(nuclear chromatin)|GO:0001077(RNA polymerase II core promoter proximal region sequence-specific DNA binding transcription factor activity involved in positive regulation of transcription)|GO:0001678(cellular glucose homeostasis)|GO:0003682(chromatin binding)|GO:0003690(double-stranded DNA binding)…
A_42_P472133	NM_001106562	7.14699	7.32849	6.56954	6.88963	6.07504	6.58559	6.98276	7.28579	TGGATACCTCTAGTCTACAGACTGTTCACTGTTTTTCAAAATAAAGGAGCTGGGCCTACA	911	Slc2a6	NM_001106562	ref|Rattus norvegicus solute carrier family 2 member 6 (Slc2a6), mRNA [NM_001106562]	-0.328793	6.85798	-3.43763	0.0113899	0.999891	NM_001106562	296600	Slc2a6	GO:0005351(sugar:hydrogen symporter activity)|GO:0005355(glucose transmembrane transporter activity)|GO:0015992(proton transport)|GO:0016021(integral to membrane)|GO:0035428(hexose transmembrane transport)|GO:0046323(glucose import)
A_44_P353708	XM_017592328	5.57112	5.80521	5.63784	6.09628	5.27069	5.59557	5.48113	5.70851	AAGCCAAAAGGTCCCATCAAAGGTGTAGCCAAAAAGACTCCTTCACCAATAGAAGCCGAA	25227	Ttn	XM_017592328	ref|PREDICTED: Rattus norvegicus titin (Ttn), transcript variant X1, mRNA [XM_017592328]	-0.311198	5.64579	-3.39773	0.0120122	0.999891	XM_017592328	84015	Ttn	GO:0000794(condensed nuclear chromosome)|GO:0001701(in utero embryonic development)|GO:0001756(somitogenesis)|GO:0002020(protease binding)|GO:0003007(heart morphogenesis)|GO:0003300(cardiac muscle hypertrophy)|GO:0004674(protein serine/threonine kinase activity)|GO:0004713(protein tyrosine kinase activity)|GO:0005509(calcium ion binding)|GO:0005865(striated muscle thin filament)|GO:0006936(muscle…
A_44_P1139667	XR_597271	7.87716	6.09628	10.1731	9.22123	8.79354	7.08592	6.2769	6.45704	GACAGTCTACCCAGCCCATTGATTCAAATGCTATTCGCTCCCAGAAATAGTTTCTTACAC	13919	LOC102547670	XR_597271	ref|PREDICTED: Rattus norvegicus uncharacterized LOC102547670 (LOC102547670), transcript variant X1, ncRNA [XR_597271]	1.06506	7.74765	3.39038	0.0121307	0.999891	XR_597271	102547670	LOC102547670
A_44_P1143703	A_44_P1143703	8.94922	8.17732	10.5937	9.7639	8.42696	7.83414	8.00059	8.05347	CCCTCCCCATAAAGTGCTTCCAGATCCATTTTAATTTCTTCATTCAGATAGAAGATATTT	19295	A_44_P1143703	A_44_P1143703	Unknown	0.535414	8.72492	3.37203	0.0124325	0.999891		NA
A_44_P1136646	XR_340961	5.6251	5.96963	5.19147	5.70333	5.51307	5.90789	5.30531	5.41715	TTCAGCAGGTGGAGGCAGAAAGATTAGTTCTAGGTCACCCTTGGTTACAAGAGACCTTTT	19574	LOC102548123	XR_340961	ref|PREDICTED: Rattus norvegicus uncharacterized LOC102548123 (LOC102548123), transcript variant X2, ncRNA [XR_340961]	-0.340762	5.57912	-3.3707	0.0124546	0.999891	XR_340961	102548123	LOC102548123
A_44_P294753	NM_139040	5.79388	6.00936	5.48113	5.76266	5.62327	5.92283	5.26132	5.95226	CCATCCAAGTGCAATGACTACTTTTTTAACTATTTCACTCTTGGAGTGGACATCCTGTTT	32830	RGD621098	NM_139040	ref|Rattus norvegicus similar to RIKEN cDNA D230025D16Rik (RGD621098), mRNA [NM_139040]	-0.37188	5.72584	-3.36055	0.0126252	0.999891	NM_139040	207123	RGD621098	GO:0005515(protein binding)|GO:0005802(trans-Golgi network)|GO:0016020(membrane)|GO:0030165(PDZ domain binding)|GO:0030425(dendrite)|GO:0030672(synaptic vesicle membrane)|GO:0035254(glutamate receptor binding)|GO:0043001(Golgi to plasma membrane protein transport)
A_64_P012154	ENSRNOT00000057099	5.82443	5.65762	6.05754	5.53657	5.78245	5.50912	5.59557	5.24476	GAGGAAGACTCAGATCTGGGGAGACACACTGCCTCAGATCCGCACATTGAGTGGGTGTAA	34773	RGD1561114	ENSRNOT00000057099	ens|similar to hypothetical protein 4930474N05 [Source:RGD Symbol;Acc:1561114] [ENSRNOT00000057099]	0.327981	5.65101	3.35406	0.0127357	0.999891	XM_017601107	502163	RGD1561114	GO:0005085(guanyl-nucleotide exchange factor activity)|GO:0005622(intracellular)|GO:0007264(small GTPase mediated signal transduction)|GO:0043547(positive regulation of GTPase activity)
A_42_P739860	NM_133578	11.6484	11.2949	11.7387	11.3246	11.5507	11.2349	11.3747	11.2225	GGGAGTCGTTTTCAAACTACTGATTCTGGGGTCTGCATCGTTTGCAATGTGGTACTACTA	12097	Dusp5	NM_133578	ref|Rattus norvegicus dual specificity phosphatase 5 (Dusp5), mRNA [NM_133578]	0.308896	11.4237	3.35183	0.012774	0.999891	NM_133578	171109	Dusp5	GO:0000188(inactivation of MAPK activity)|GO:0001706(endoderm formation)|GO:0004725(protein tyrosine phosphatase activity)|GO:0005575(cellular_component)|GO:0005634(nucleus)|GO:0008138(protein tyrosine/serine/threonine phosphatase activity)|GO:0016311(dephosphorylation)|GO:0016791(phosphatase activity)|GO:0017017(MAP kinase tyrosine/serine/threonine phosphatase activity)|GO:0035335(peptidyl-tyros…
A_44_P530332	FQ143058	6.06295	5.92283	5.9332	5.39161	6.09891	5.73584	5.88061	5.58622	AGTCATAAAGCTAGTGATAAAATTGTTGGACAGTAGCATGTATACCCTTTAACCCAGGGA	14641	FQ143058	FQ143058	gb|FQ143058 Rattus norvegicus 11-12 days foetus Sprague-Dawley Rattus norvegicus cDNA clone TL0ADA29YB05 5', mRNA sequence [FQ143058]	0.334792	5.82652	3.3207	0.0133202	0.999891	FQ143058	NA
A_43_P15198	NM_001107019	7.30302	7.0211	6.79089	6.45293	6.63632	6.39411	6.91638	6.64716	TTCTAAAAGGTTGAAAATGTATATTTTGTTGCTTAAATGTGTCTTTGCAGAAATTGACAA	39265	Rap1gap2	NM_001107019	ref|Rattus norvegicus RAP1 GTPase activating protein 2 (Rap1gap2), mRNA [NM_001107019]	0.282831	6.77024	3.31344	0.0134511	0.999891	NM_001107019	303298	Rap1gap2	GO:0005096(GTPase activator activity)|GO:0005737(cytoplasm)|GO:0005813(centrosome)|GO:0005829(cytosol)|GO:0005886(plasma membrane)|GO:0008361(regulation of cell size)|GO:0010977(negative regulation of neuron projection development)|GO:0031965(nuclear membrane)|GO:0043005(neuron projection)|GO:0043547(positive regulation of GTPase activity)|GO:0051056(regulation of small GTPase mediated signal tra…
A_64_P108495	NM_001000771	6.09628	5.99812	6.62358	6.0737	6.53106	5.98537	6.00796	5.72736	ATATACAGTGTGAGAAACAAGGAGGTCAAGGGGGCCTTGAGAAAGTGGCTGCAGAAGAAA	19654	Olr1455	NM_001000771	ref|Rattus norvegicus olfactory receptor 1455 (Olr1455), mRNA [NM_001000771]	0.368583	6.13043	3.3038	0.0136271	0.999891	NM_001000771	405046	Olr1455	GO:0004930(G-protein coupled receptor activity)|GO:0004984(olfactory receptor activity)|GO:0005886(plasma membrane)|GO:0007186(G-protein coupled receptor signaling pathway)|GO:0007608(sensory perception of smell)|GO:0016021(integral to membrane)|GO:0050911(detection of chemical stimulus involved in sensory perception of smell)
A_64_P132348	NM_001191818	8.4944	8.36596	9.60005	9.2484	8.66348	7.84497	8.49552	8.11298	GATGAAGCCCAAGACCAGGAGACCCGATCCCCACCCAACCACAGAAACGAGAACCATAGA	15076	Dpf3	NM_001191818	ref|Rattus norvegicus D4, zinc and double PHD fingers, family 3 (Dpf3), mRNA [NM_001191818]	0.420287	8.60322	3.29168	0.013852	0.999891	NM_001191818	299186	Dpf3	GO:0003674(molecular_function)|GO:0003676(nucleic acid binding)|GO:0005575(cellular_component)|GO:0005654(nucleoplasm)|GO:0007399(nervous system development)|GO:0008150(biological_process)|GO:0071565(nBAF complex)
A_44_P281540	NM_001106398	6.6061	6.94447	6.66948	6.80144	6.56954	7.00047	6.56954	6.90514	CAAAAAGTCTCGTTTCGACCTAGAGAAATACAATCAACTCAAGGATGCAATTGCTCAGGC	36950	Mcu	NM_001106398	ref|Rattus norvegicus mitochondrial calcium uniporter (Mcu), mRNA [NM_001106398]	-0.309215	6.75827	-3.28416	0.0139935	0.999891	NM_001106398	294560	Mcu	GO:0005262(calcium channel activity)|GO:0005739(mitochondrion)|GO:0005743(mitochondrial inner membrane)|GO:0006851(mitochondrial calcium ion transport)|GO:0015292(uniporter activity)|GO:0016021(integral to membrane)|GO:0019722(calcium-mediated signaling)|GO:0031305(integral to mitochondrial inner membrane)|GO:0032024(positive regulation of insulin secretion)|GO:0034704(calcium channel complex)|GO…
A_42_P736573	FQ216954	6.72508	6.84836	7.3975	7.67184	7.50068	8.14694	6.66237	7.09386	TGTAATGTTATCAGTCCTGTGTATCAGTTGAGTTTGAAATGTGTATTTAGTTTCCTGGTG	2119	Pdk4	FQ216954	gb|UI-R-C0-jp-f-11-0-UI.s1 UI-R-C0 Rattus norvegicus cDNA clone UI-R-C0-jp-f-11-0-UI 3', mRNA sequence [AI031053]	-0.368842	7.25583	-3.28189	0.0140365	0.999891	FQ216954	89813	Pdk4	GO:0004672(protein kinase activity)|GO:0004740(pyruvate dehydrogenase (acetyl-transferring) kinase activity)|GO:0005524(ATP binding)|GO:0005739(mitochondrion)|GO:0005743(mitochondrial inner membrane)|GO:0005759(mitochondrial matrix)|GO:0006006(glucose metabolic process)|GO:0006086(acetyl-CoA biosynthetic process from pyruvate)|GO:0006468(protein phosphorylation)|GO:0006885(regulation of pH)|GO:00…
A_44_P532352	NM_001127555	11.5846	11.584	13.4501	12.574	11.3526	10.5871	10.0894	9.68537	CCAGCCCGACAGAAGATGGTACAAAAGCTGGCCCTGTATGAAGAGGGGGTCTTGGATAGC	20351	Irak1	NM_001127555	ref|Rattus norvegicus interleukin-1 receptor-associated kinase 1 (Irak1), mRNA [NM_001127555]	0.511606	11.3634	3.27498	0.0141684	0.999891	NM_001127555	363520	Irak1	GO:0001959(regulation of cytokine-mediated signaling pathway)|GO:0004672(protein kinase activity)|GO:0004674(protein serine/threonine kinase activity)|GO:0005149(interleukin-1 receptor binding)|GO:0005524(ATP binding)|GO:0005634(nucleus)|GO:0005737(cytoplasm)|GO:0005811(lipid particle)|GO:0005829(cytosol)|GO:0006468(protein phosphorylation)|GO:0007250(activation of NF-kappaB-inducing kinase activ…
A_64_P107229	NM_031329	9.41543	9.0932	11.1459	10.4204	9.20414	8.32099	9.06872	9.02058	CCCTCCCCCAAGAAAGACAATGACGTTTTGTTGTATGTGCTTTATATTTTTGAAATAAAG	11528	Ocln	NM_031329	ref|Rattus norvegicus occludin (Ocln), mRNA [NM_031329]	0.494763	9.46117	3.25866	0.0144852	0.999891	NM_031329	83497	Ocln	GO:0005886(plasma membrane)|GO:0005911(cell-cell junction)|GO:0005923(tight junction)|GO:0016021(integral to membrane)|GO:0016324(apical plasma membrane)|GO:0016327(apicolateral plasma membrane)|GO:0016328(lateral plasma membrane)|GO:0019904(protein domain specific binding)|GO:0030054(cell junction)|GO:0030139(endocytic vesicle)|GO:0031410(cytoplasmic vesicle)|GO:0045216(cell-cell junction organi…
A_44_P442728	NM_001047923	5.53463	5.28695	5.98395	5.82443	5.92877	5.44226	5.90789	5.54432	AAATCACCGGCATCTTCTTCATCACCATCCTCATCAAGTTTTACTTTGTCTCTGTGGAAC	28010	LOC498152	NM_001047923	ref|Rattus norvegicus hypothetical protein LOC498152 (LOC498152), mRNA [NM_001047923]	0.31432	5.68165	3.25371	0.0145828	0.999891	NM_001047923	498152	LOC498152	GO:0016021(integral to membrane)
A_44_P1005082	NM_173115	6.62196	6.95869	6.35336	6.78514	6.164	6.374	6.12868	6.3373	AAATATTTATTTTGTGATTGTTTTCTTGTCAACCTGCTCCAGTCACATGAACCTCTGAGT	11982	Brinp2	NM_173115	ref|Rattus norvegicus BMP/retinoic acid inducible neural specific 2 (Brinp2), mRNA [NM_173115]	-0.296782	6.46539	-3.23832	0.0148907	0.999891	NM_173115	286895	Brinp2	GO:0005576(extracellular region)|GO:0005783(endoplasmic reticulum)|GO:0007050(cell cycle arrest)|GO:0007399(nervous system development)|GO:0030425(dendrite)|GO:0043025(neuronal cell body)|GO:0045666(positive regulation of neuron differentiation)|GO:0045786(negative regulation of cell cycle)|GO:0045930(negative regulation of mitotic cell cycle)|GO:0071300(cellular response to retinoic acid)
A_44_P1125811	A_44_P1125811	6.92679	6.53106	6.85928	6.36705	6.46216	6.08835	6.42697	6.35278	GAGACAGCTGACAATCTAAGCTGATTAAAGTGGAAGACATCTAAGCAAGTCAAATAGGGG	14651	A_44_P1125811	A_44_P1125811	Unknown	0.333989	6.5018	3.2272	0.0151175	0.999891		NA
A_44_P1365745	NM_001034104	6.1094	5.97967	6.54947	6.03021	6.73697	6.39411	6.77039	6.4754	TGAATTATCTTCCATCTATCTTCATTTCCGTGTTCAACTTTGTGCTGCCTCCTGCGTTCG	20521	Tmc4	NM_001034104	ref|Rattus norvegicus transmembrane channel-like 4 (Tmc4), mRNA [NM_001034104]	0.32171	6.3807	3.22652	0.0151315	0.999891	NM_001034104	308310	Tmc4	GO:0006811(ion transport)|GO:0016021(integral to membrane)|GO:0070062(extracellular vesicular exosome)
A_44_P1093082	ENSRNOT00000074623	5.41715	5.60301	5.45053	5.70333	5.68417	6.26053	5.39803	5.69465	AAAGTCAAAGAGTCCCTTAGAGATGGAATGAAGCGTTGCTGTCTGTTCTTCAGGGATTAG	28216	RGD1562066	ENSRNOT00000074623	ens|similar to odorant receptor ORZ6 [Source:RGD Symbol;Acc:1562066] [ENSRNOT00000074623]	-0.32791	5.65143	-3.22094	0.0152468	0.999891	XM_001071717	502755	RGD1562066	GO:0004930(G-protein coupled receptor activity)|GO:0004984(olfactory receptor activity)|GO:0005886(plasma membrane)|GO:0007186(G-protein coupled receptor signaling pathway)|GO:0016021(integral to membrane)|GO:0050911(detection of chemical stimulus involved in sensory perception of smell)
A_44_P1119169	XR_343501	6.50548	6.21634	8.12466	6.54609	6.49652	6.03572	6.46421	6.02745	TACAGGCTCTCATAAAACCCGTCTCCCGGACCGACAATAAATTATCTGTAGTAAGACCTC	13948	LOC102553702	XR_343501	ref|PREDICTED: Rattus norvegicus uncharacterized LOC102553702 (LOC102553702), transcript variant X2, ncRNA [XR_343501]	0.691318	6.55206	3.2105	0.0154651	0.999891	XR_343501	102553702	LOC102553702
A_64_P044618	ENSRNOT00000060688	6.29309	5.94349	5.94349	5.75266	6.28039	5.78736	6.15693	5.95226	CACTCTGGCCCTGCCCTAGAAGGGCACAGATCCAGCATCGATGAAGTCACATATCTGTAG	3669	ENSRNOT00000060688	ENSRNOT00000060688	ens|RIKEN cDNA 1700066B19 gene [Source:MGI Symbol;Acc:MGI:1920699] [ENSRNOT00000060688]	0.309531	6.01371	3.20488	0.015584	0.999891		NA
A_44_P1111091	XM_017598065	5.81325	6.04394	5.54045	5.80198	5.68417	6.03572	5.85279	6.1107	CCTTGTGAAGTTTAGAGGAACAGATTGGAATTTGAAAGCATCAATTGTAGAAAAGTCTAC	33287	Acap2	XM_017598065	ref|PREDICTED: Rattus norvegicus ArfGAP with coiled-coil, ankyrin repeat and PH domains 2 (Acap2), transcript variant X1, mRNA [XM_017598065]	-0.27542	5.86038	-3.1991	0.0157073	0.999891	XM_017598065	619382	Acap2	GO:0005096(GTPase activator activity)|GO:0010008(endosome membrane)|GO:0016020(membrane)|GO:0017137(Rab GTPase binding)|GO:0036010(protein localization in endosome)|GO:0043547(positive regulation of GTPase activity)|GO:0046872(metal ion binding)|GO:0080025(phosphatidylinositol-3,5-bisphosphate binding)
A_44_P1114153	A_44_P1114153	13.4079	13.2391	15.5619	14.0607	13.0257	12.2918	12.6271	12.2903	CCATGTCCTCCCCCCATGTCCTCCCTCATGTCCTCCCTCATTTTCATGACCTACACATAG	14833	A_44_P1114153	A_44_P1114153	Unknown	0.685132	13.3131	3.19514	0.0157925	0.999891		NA
A_64_P066226	ENSRNOT00000023246	7.38943	8.00654	7.63489	7.92958	8.10658	8.55528	7.9676	8.04912	TGCTGGTTTTCCTGAGCCTGCTGGGCTGGATTCTCTGGTACACCGGCAACATCGAGATCT	22234	ENSRNOT00000023246	ENSRNOT00000023246	ref|PREDICTED: Rattus norvegicus transmembrane protein 238 (Tmem238), mRNA [XM_001071740]	-0.360504	7.95488	-3.18153	0.0160886	0.999891	XM_001071740	NA
A_43_P22237	NM_001191575	8.79815	8.30256	8.71465	8.46986	8.80109	8.29227	8.41739	8.31123	TGGCACCCGGACCCCTGCAGACCTGCCCCATGGTGCCTACTTGATGGTTAATGCTTCCCA	1804	Ptpru	NM_001191575	ref|Rattus norvegicus protein tyrosine phosphatase, receptor type, U (Ptpru), mRNA [NM_001191575]	0.338844	8.5134	3.17469	0.0162397	0.999891	NM_001191575	116680	Ptpru	GO:0003674(molecular_function)|GO:0004725(protein tyrosine phosphatase activity)|GO:0005575(cellular_component)|GO:0005911(cell-cell junction)|GO:0006470(protein dephosphorylation)|GO:0008013(beta-catenin binding)|GO:0008285(negative regulation of cell proliferation)|GO:0016021(integral to membrane)|GO:0016337(cell-cell adhesion)|GO:0030182(neuron differentiation)|GO:0030336(negative regulation o…
A_44_P226832	NM_001170531	10.7859	10.5803	12.731	12.1538	10.8419	10.3782	10.4471	10.311	GCCTCCCTCCGAATTGAACCAAAACTCCCCACATGAGGCTGCACTCCCCACCCCTGCTGC	35533	Rasgrf1	NM_001170531	ref|Rattus norvegicus RAS protein-specific guanine nucleotide-releasing factor 1 (Rasgrf1), transcript variant 1, mRNA [NM_001170531]	0.345676	11.0287	3.16463	0.0164648	0.999891	NM_001170531	192213	Rasgrf1	GO:0001975(response to amphetamine)|GO:0005089(Rho guanyl-nucleotide exchange factor activity)|GO:0005096(GTPase activator activity)|GO:0005515(protein binding)|GO:0005622(intracellular)|GO:0005737(cytoplasm)|GO:0005829(cytosol)|GO:0007264(small GTPase mediated signal transduction)|GO:0008022(protein C-terminus binding)|GO:0008283(cell proliferation)|GO:0016323(basolateral plasma membrane)|GO:001…
A_44_P1003602	ENSRNOT00000076694	6.68709	6.21634	6.57712	6.27923	6.54947	6.13657	6.4175	6.32381	CACTCCCCTCTCTAGGGCTTTCAGATATGTAGTTCCTGGAATGCCATTATGTTGTGGTTT	22803	Ly6i	ENSRNOT00000076694	ens|lymphocyte antigen 6 complex, locus I [Source:RGD Symbol;Acc:628818] [ENSRNOT00000076694]	0.318807	6.39839	3.16242	0.0165147	0.999891	XM_017603452	246138	Ly6i	GO:0005886(plasma membrane)|GO:0031225(anchored to membrane)
A_64_P282296	XM_017592952	6.05212	5.8292	6.80467	5.94203	6.30112	5.86367	6.04803	5.87601	GGACGAAACTCAGCACGAGCAGCTCAACACGCGGGTGCGGGGCGACCCTGGCGGACGGCA	30063	LOC108350662	XM_017592952	ref|PREDICTED: Rattus norvegicus disintegrin and metalloproteinase domain-containing protein 22-like (LOC108350662), transcript variant X1, mRNA [XM_017592952]	0.423759	6.08961	3.15694	0.0166391	0.999891	XM_017592952	108350662	LOC108350662
A_44_P998128	NM_001108575	7.24654	7.69769	6.94958	7.28463	7.18157	7.2566	7.06788	7.48918	ACTGGAGAGATATGTCAAGTCTTGTTTACAGAAAAAGCAGAGGAAACCATTGTCAACAAG	41700	Brd3	NM_001108575	ref|Rattus norvegicus bromodomain containing 3 (Brd3), mRNA [NM_001108575]	-0.320632	7.27171	-3.15413	0.0167034	0.999891	NM_001108575	362092	Brd3	GO:0003682(chromatin binding)|GO:0006357(regulation of transcription from RNA polymerase II promoter)|GO:0070577(histone acetyl-lysine binding)
A_44_P1155147	A_44_P1155147	5.53463	5.73415	5.39803	5.75266	5.58622	5.76266	5.48113	5.97681	GTGTTTCTTTCCAAGACCTAGACACAGCTAAATTACTGAGTACAGGTAATTTGTTTTCTA	14230	A_44_P1155147	A_44_P1155147	Unknown	-0.306566	5.65329	-3.13666	0.0171085	0.999891		NA
A_44_P1091291	A_44_P1091291	10.9603	10.6905	14.7742	12.7653	11.0161	7.52438	9.80385	9.28217	GACCATTTAGCTAGGTTTCTCCCCACGACCCAGGCCCGTGAATCGCCGGATATTCCCTTT	32513	A_44_P1091291	A_44_P1091291	Unknown	1.57303	10.8521	3.12902	0.0172889	0.999891		NA
A_43_P17213	NM_001008520	5.65583	6.02191	5.71024	6.23142	5.71539	5.86367	5.62875	5.8481	AGTTGACCAGGCTCTGAAGGATGGCTATAGGGCTGTTGTATTTAATAACCGTGGATGCCG	27998	Abhd1	NM_001008520	ref|Rattus norvegicus abhydrolase domain containing 1 (Abhd1), mRNA [NM_001008520]	-0.313724	5.83441	-3.1176	0.0175623	0.999891	NM_001008520	313917	Abhd1	GO:0003674(molecular_function)|GO:0005575(cellular_component)|GO:0008150(biological_process)|GO:0016021(integral to membrane)|GO:0016298(lipase activity)|GO:0044255(cellular lipid metabolic process)|GO:0052689(carboxylic ester hydrolase activity)
A_44_P1154898	ENSRNOT00000075086	6.96193	6.70275	7.54094	6.65613	7.21957	6.56954	6.9408	6.87473	TGTCGTCTTTTAAGACCCGCGCTCGCATCGCGCCCTTCGCCAGTGACATCCGGACCATCT	42880	Rd3	ENSRNOT00000075086	ens|retinal degeneration 3 [Source:RGD Symbol;Acc:1593897] [ENSRNOT00000075086]	0.465025	6.9333	3.11635	0.0175924	0.999891	XM_017599015	684158	Rd3	GO:0003674(molecular_function)|GO:0005575(cellular_component)|GO:0008150(biological_process)|GO:0060041(retina development in camera-type eye)
A_44_P1365891	A_44_P1365891	6.41539	6.73908	6.65523	6.69407	6.13657	6.80709	6.19435	6.67919	AATCAAAGGCAATGATCCTGGCATCATTGGTGATGTGAAGAAACTAGGAGAGATGTGGGC	38389	A_44_P1365891	A_44_P1365891	Unknown	-0.379471	6.54012	-3.09663	0.0180766	0.999891		NA
A_44_P267501	NM_001017448	6.60053	6.94447	6.65523	6.70015	6.21392	6.63904	6.20172	6.82628	TGGACTTGAAATCAGCAAAATCTTAATGTCCACAGTTTCTAGTTCAAAGCTTTGTAACGA	607	Cep57l1	NM_001017448	ref|Rattus norvegicus centrosomal protein 57-like 1 (Cep57l1), mRNA [NM_001017448]	-0.359636	6.59767	-3.09511	0.0181144	0.999891	NM_001017448	294519	Cep57l1	GO:0000070(mitotic sister chromatid segregation)|GO:0005737(cytoplasm)|GO:0005813(centrosome)|GO:0005874(microtubule)|GO:0008017(microtubule binding)|GO:0042802(identical protein binding)|GO:0043015(gamma-tubulin binding)
A_64_P128144	NM_001271404	5.87908	5.40869	5.63784	5.14636	5.71539	5.65404	5.88061	5.58622	TTATGAGTATGCAAAGGATCTCTTTCAGCAACGCTACCACCACACCAAACAGCTAGAGCA	35438	Hs6st3	NM_001271404	ref|Rattus norvegicus heparan sulfate 6-O-sulfotransferase 3 (Hs6st3), mRNA [NM_001271404]	0.329401	5.61353	3.07249	0.0186886	0.999891	NM_001271404	364476	Hs6st3	GO:0015015(heparan sulfate proteoglycan biosynthetic process, enzymatic modification)|GO:0017095(heparan sulfate 6-O-sulfotransferase activity)
A_64_P070463	ENSRNOT00000058235	5.9953	6.26523	6.30112	6.37522	5.90037	6.53008	6.83025	7.27418	ATCAAAAAGGATCATGTATGTGCTGCAGCAAAGGTAATTCTGAAGAAGAGCAAAGGATAG	14746	ENSRNOT00000058235	ENSRNOT00000058235	ref|PREDICTED: Rattus norvegicus hypothetical protein LOC681382 (LOC681382), mRNA [XM_001061496]	-0.354421	6.43397	-3.06807	0.0188031	0.999891	XM_001061496	NA
A_44_P1095068	XM_008757857	7.13806	7.42504	6.33948	6.7395	6.21392	6.71996	6.87549	6.95323	GTTAGCTACTGCATTGAATATGCCAATGTGTGTGAGTATGTATTGAGAAAAACATGTTTG	33128	Tmem108	XM_008757857	ref|PREDICTED: Rattus norvegicus transmembrane protein 108 (Tmem108), transcript variant X2, mRNA [XM_008757857]	-0.317695	6.80059	-3.05487	0.0191493	0.999891	XM_008757857	300967	Tmem108	GO:0003674(molecular_function)|GO:0005575(cellular_component)|GO:0005769(early endosome)|GO:0006898(receptor-mediated endocytosis)|GO:0008090(retrograde axon cargo transport)|GO:0008150(biological_process)|GO:0010008(endosome membrane)|GO:0014069(postsynaptic density)|GO:0021542(dentate gyrus development)|GO:0030424(axon)|GO:0031175(neuron projection development)|GO:0051388(positive regulation of…
A_64_P109555	NM_001000730	7.51751	7.23462	8.02537	7.804	7.53657	6.95141	7.23462	7.05574	ACCTCCCACCTCACTGCAGTTACTCTTTTCTATGGGACCATCACATTCATTTATGTAATG	13486	Olr278	NM_001000730	ref|Rattus norvegicus olfactory receptor 278 (Olr278), mRNA [NM_001000730]	0.317077	7.41998	3.04625	0.0193792	0.999891	NM_001000730	404986	Olr278	GO:0004930(G-protein coupled receptor activity)|GO:0004984(olfactory receptor activity)|GO:0005549(odorant binding)|GO:0005886(plasma membrane)|GO:0007186(G-protein coupled receptor signaling pathway)|GO:0016021(integral to membrane)|GO:0050911(detection of chemical stimulus involved in sensory perception of smell)
A_43_P13410	NM_145097	8.11477	8.03675	11.0856	9.14301	8.25773	7.1387	6.83894	6.45704	TTTTTCTCTGCCCAGCCCAAGAAACGTTACCTTATATTCAACCGGCCCTTCTTGGTGATA	3790	Serpina4	NM_145097	ref|Rattus norvegicus serpin family A member 4 (Serpina4), mRNA [NM_145097]	0.880394	8.13407	3.04568	0.0193945	0.999891	NM_145097	246328	Serpina4	GO:0004867(serine-type endopeptidase inhibitor activity)|GO:0005615(extracellular space)|GO:0010951(negative regulation of endopeptidase activity)|GO:0070062(extracellular vesicular exosome)
A_44_P1134583	A_44_P1134583	6.51636	6.45704	6.23082	5.76266	6.42487	6.03572	6.1795	5.8481	AGAAAACCGTTCTTTGCTGCTGTGGTAAAAGACTCTAAATTGCACACACATACACACATA	15024	A_44_P1134583	A_44_P1134583	Unknown	0.312005	6.18188	3.0324	0.0197546	0.999891		NA
A_44_P1144933	XR_600934	5.41715	5.60301	5.20864	5.65046	5.36122	5.90789	5.82443	5.95226	GACTGGAGAATATAAAAGTGTTCGTGTCTCAAGATGTAGAACTGGTAATGCAGAAATATT	38227	LOC103692278	XR_600934	ref|PREDICTED: Rattus norvegicus uncharacterized LOC103692278 (LOC103692278), transcript variant X1, ncRNA [XR_600934]	-0.325544	5.61563	-3.0278	0.0198809	0.999891	XR_600934	103692278	LOC103692278
A_44_P1091146	ENSRNOT00000042207	6.72891	6.26523	6.81832	6.56002	6.7913	6.62541	7.04212	6.79089	AGTATCACCTTTGACCCTGGCCTTTGACCTTTGACCTTGGCTCTCGTTCGACGACGTTCT	26301	Sipa1l3	ENSRNOT00000042207	ens|signal-induced proliferation-associated 1 like 3 [Source:RGD Symbol;Acc:1311432] [ENSRNOT00000042207]	0.284777	6.70277	3.02341	0.0200025	0.999891	XM_017588912	292771	Sipa1l3	GO:0001654(eye development)|GO:0001725(stress fiber)|GO:0002244(hemopoietic progenitor cell differentiation)|GO:0003382(epithelial cell morphogenesis)|GO:0005096(GTPase activator activity)|GO:0005615(extracellular space)|GO:0007010(cytoskeleton organization)|GO:0043547(positive regulation of GTPase activity)|GO:0045177(apical part of cell)|GO:0051056(regulation of small GTPase mediated signal tra…
A_64_P029750	NM_001110143	6.11591	5.8292	6.49652	6.36048	6.30112	5.50912	6.07102	5.75934	GCGGGACTAGGAGACCACCAGCAGCATCTGGAGCTGAAACAAGCTAACCCAGAAGTCTAA	15619	Cldn22	NM_001110143	ref|Rattus norvegicus claudin 22 (Cldn22), mRNA [NM_001110143]	0.381609	6.05534	3.01361	0.0202762	0.999891	NM_001110143	306454	Cldn22	GO:0005198(structural molecule activity)|GO:0005886(plasma membrane)|GO:0005923(tight junction)|GO:0016021(integral to membrane)
A_44_P1364156	ENSRNOT00000074515	8.86373	9.14532	8.27107	8.69711	8.49014	8.60077	8.42827	8.75357	AGGCACTTTTGGAAAGAACAGGCTACACTCTTGATGTGACTACAGGTCAGAGGAAGTATG	16883	Syncrip	ENSRNOT00000074515	ens|synaptotagmin binding, cytoplasmic RNA interacting protein [Source:RGD Symbol;Acc:1305683] [ENSRNOT00000074515]	-0.285885	8.65625	-3.01054	0.0203629	0.999891	XM_006243521	363113	Syncrip	GO:0001649(osteoblast differentiation)|GO:0003723(RNA binding)|GO:0003730(mRNA 3'-UTR binding)|GO:0005634(nucleus)|GO:0005654(nucleoplasm)|GO:0005681(spliceosomal complex)|GO:0005737(cytoplasm)|GO:0005783(endoplasmic reticulum)|GO:0006397(mRNA processing)|GO:0007623(circadian rhythm)|GO:0008143(poly(A) RNA binding)|GO:0008380(RNA splicing)|GO:0016020(membrane)|GO:0017148(negative regulation of tr…
A_44_P1364220	ENSRNOT00000058288	5.471	5.75934	5.72736	6.04326	5.42137	5.58434	5.26132	5.54432	ATCTCCTATACTATCCTTTCAGCAGGACAGAGCAGAACAACCACCACATATAAGTGGTAG	41878	RGD1563562	ENSRNOT00000058288	ens|similar to GTPase activating protein testicular GAP1 [Source:RGD Symbol;Acc:1563562] [ENSRNOT00000058288]	-0.262554	5.60154	-3.0085	0.0204207	0.999891		295012	RGD1563562	GO:0007165(signal transduction)
A_44_P1097913	XM_006222371	7.00574	6.60053	6.96771	6.32942	6.57712	6.40798	6.3283	6.17701	GGCAGTGAGAATGAGTAGTATGTGTGTGTTGAATAAATTGTTTTTCTTTCCCACTTGTAT	23367	Slc35b3	XM_006222371	ref|PREDICTED: Rattus norvegicus solute carrier family 35 member B3 (Slc35b3), transcript variant X4, mRNA [XM_006222371]	0.340982	6.54923	2.99965	0.0206735	0.999891	XM_006222371	306866	Slc35b3	GO:0005739(mitochondrion)|GO:0030173(integral to Golgi membrane)|GO:0030176(integral to endoplasmic reticulum membrane)|GO:0046964(3'-phosphoadenosine 5'-phosphosulfate transmembrane transporter activity)
A_44_P1142549	A_44_P1142549	14.411	14.0364	16.5639	15.1466	14.3445	12.5321	12.8895	12.9187	GCCGGTTCCCCTCCTCTCTCTGTTCCTATTTATTTAAATATCAGGTCTATGAGAATTTTT	18018	A_44_P1142549	A_44_P1142549	Unknown	0.893768	14.1053	2.98736	0.0210299	0.999891		NA
A_44_P1139925	XR_343688	6.03572	5.92283	6.33948	5.89886	6.44156	6.07504	6.26523	6.02745	AGGGCTACATTCCTGCTCCTGTGGGGTAGGAATAGATAAAAGTTGGATGGAAGTAAAAAA	40090	LOC102554813	XR_343688	ref|PREDICTED: Rattus norvegicus uncharacterized LOC102554813 (LOC102554813), ncRNA [XR_343688]	0.289453	6.12577	2.98362	0.0211398	0.999891	XR_343688	102554813	LOC102554813
A_44_P987257	AI555307	5.92877	6.15945	5.79225	5.99812	5.62327	5.90789	5.62875	5.92803	CAATAACGCCATGAACAGAGAGAGAACAGCAAGCACAGTCAGGCTCTCAGGCCCAGAGAC	18811	AI555307	AI555307	gb|UI-R-C2p-qq-f-05-0-UI.s1 UI-R-C2p Rattus norvegicus cDNA clone UI-R-C2p-qq-f-05-0-UI 3', mRNA sequence [AI555307]	-0.255113	5.87082	-2.98145	0.0212037	0.999891	AI555307	NA
A_44_P1080235	NM_001106349	8.25797	8.33776	9.58862	8.65778	8.24932	7.07217	7.22944	6.82998	AAATCCCAGCCCTCGACTGAGTCCCAAAGGCCATGTCTTGCTTGGATTAAAACAAATTAT	32817	Tpd52l3	NM_001106349	ref|Rattus norvegicus tumor protein D52-like 3 (Tpd52l3), mRNA [NM_001106349]	0.606913	8.02788	2.96602	0.0216644	0.999891	NM_001106349	293894	Tpd52l3
A_64_P099866	ENSRNOT00000050759	6.3283	6.69581	6.3801	6.45293	6.09891	6.37685	6.3283	6.88392	GGTCCTGACGGCCAGAACCCAGACAGGATCTTTCAGCACCTCTGTGACATAACTCGGTAA	33368	Fanci	ENSRNOT00000050759	ens|Fanconi anemia, complementation group I [Source:RGD Symbol;Acc:2321863] [ENSRNOT00000050759]	-0.318472	6.44314	-2.9639	0.0217285	0.999891	XM_017588139	100360594	Fanci	GO:0003674(molecular_function)|GO:0005575(cellular_component)|GO:0005654(nucleoplasm)|GO:0005829(cytosol)|GO:0006281(DNA repair)|GO:0007095(mitotic cell cycle G2/M transition DNA damage checkpoint)|GO:0008150(biological_process)|GO:0016020(membrane)|GO:0031398(positive regulation of protein ubiquitination)|GO:0070182(DNA polymerase binding)
A_44_P1146369	XR_001838950	6.1506	6.23562	6.40798	6.84562	6.31364	6.6597	6.53592	6.82628	TGGAATCATTTTCAGTCATATCCTGGAAGTAAATCTCTGGAAGGTGTCTGTCTGTCTTTG	42215	LOC102548035	XR_001838950	ref|PREDICTED: Rattus norvegicus uncharacterized LOC102548035 (LOC102548035), transcript variant X3, ncRNA [XR_001838950]	-0.289771	6.49692	-2.962	0.0217863	0.999891	XR_001838950	102548035	LOC102548035
A_44_P1096535	XM_006221284	12.1915	12.3567	12.0313	12.4282	12.3576	12.6669	12.0149	12.22	ATGGATGTGAAATGGCTAGGATGCTACAAAATCGTCTTTAGCCAGGCACAAACGGTAGTC	23073	LOC102548794	XM_006221284	ref|PREDICTED: Rattus norvegicus 40S ribosomal protein S27-like (LOC102548794), mRNA [XM_006221284]	-0.269097	12.2834	-2.95102	0.0221226	0.999891	XM_006221284	102548794	LOC102548794
A_64_P043609	NM_172085	6.4865	6.32381	6.62358	6.39089	6.51439	6.17451	6.28386	5.97681	AAGGAGGTGGTGAGAGTTTGGTTTTGTAACAGGAGACAGAAAGAGAAAAGGATGACCCCT	1345	Pou3f2	NM_172085	ref|Rattus norvegicus POU class 3 homeobox 2 (Pou3f2), mRNA [NM_172085]	0.260579	6.34679	2.95071	0.0221322	0.999891	NM_172085	29588	Pou3f2	GO:0000978(RNA polymerase II core promoter proximal region sequence-specific DNA binding)|GO:0001077(RNA polymerase II core promoter proximal region sequence-specific DNA binding transcription factor activity involved in positive regulation of transcription)|GO:0001105(RNA polymerase II transcription coactivator activity)|GO:0003677(DNA binding)|GO:0003700(sequence-specific DNA binding transcript…
A_64_P158441	NM_001106877	7.61502	7.34744	8.01373	7.60278	7.85474	7.38622	7.80642	7.73985	GGCCCTGAGTTCTAGAGGCCCCAACACGTCACACCTTGCTGCTGTCACCACTTCAGAATT	25399	Rfx2	NM_001106877	ref|Rattus norvegicus regulatory factor X2 (Rfx2), mRNA [NM_001106877]	0.303403	7.67077	2.94041	0.0224529	0.999891	NM_001106877	301121	Rfx2	GO:0000977(RNA polymerase II regulatory region sequence-specific DNA binding)|GO:0000978(RNA polymerase II core promoter proximal region sequence-specific DNA binding)|GO:0001675(acrosome assembly)|GO:0003700(sequence-specific DNA binding transcription factor activity)|GO:0005634(nucleus)|GO:0005737(cytoplasm)|GO:0006351(transcription, DNA-dependent)|GO:0006357(regulation of transcription from RN…
A_64_P076540	NM_001106905	5.95807	5.8434	5.81805	5.59184	6.27224	5.86367	6.3283	5.95226	TCTTCGAAATCACGATTCTGGAAGAATCTTCTTTACCTGATGCCTGCCAAAGCCGTCAAG	20982	Il18r1	NM_001106905	ref|Rattus norvegicus interleukin 18 receptor 1 (Il18r1), mRNA [NM_001106905]	0.281375	5.95348	2.9389	0.0225004	0.999891	NM_001106905	301365	Il18r1	GO:0003674(molecular_function)|GO:0005575(cellular_component)|GO:0008150(biological_process)|GO:0016021(integral to membrane)|GO:0030101(natural killer cell activation)|GO:0032729(positive regulation of interferon-gamma production)|GO:0035655(interleukin-18-mediated signaling pathway)|GO:0042008(interleukin-18 receptor activity)|GO:0042346(positive regulation of NF-kappaB import into nucleus)|GO:…
A_44_P121977	ENSRNOT00000067589	6.47894	6.36814	6.67919	6.134	6.60053	6.27923	6.46421	6.22481	GAGCAGAGTTCCAAGTCTCACCTGTCAAGAGAACATGTTTCAAAACTAGACCCCTCTTTC	6273	Kansl1l	ENSRNOT00000067589	ens|KAT8 regulatory NSL complex subunit 1-like [Source:RGD Symbol;Acc:1590799] [ENSRNOT00000067589]	0.304173	6.40363	2.92887	0.0228185	0.999891	XM_017603882	367289	Kansl1l	GO:0000123(histone acetyltransferase complex)
A_44_P1131859	XR_594833	5.83237	5.65762	5.68417	5.36122	5.62327	5.44226	5.76266	5.36778	ACAAAATCAATTGCAAAAGAGCACAGGGAGCCTTGCCGCATAGTAAAGTAGCAGTGGAGA	13481	LOC103693402	XR_594833	ref|PREDICTED: Rattus norvegicus uncharacterized LOC103693402 (LOC103693402), ncRNA [XR_594833]	0.268399	5.59142	2.92697	0.022879	0.999891	XR_594833	103693402	LOC103693402
A_44_P1138908	XR_341985	12.1567	11.6723	13.4668	13.1717	12.1662	11.0861	11.4174	11.3365	CCACCCCCTCCCCTTGGGTGTATGTGAGGATTAAAACTATTATTCATATTTGAATATTAA	10764	LOC102551356	XR_341985	ref|PREDICTED: Rattus norvegicus uncharacterized LOC102551356 (LOC102551356), transcript variant X1, ncRNA [XR_341985]	0.485121	12.0592	2.92667	0.0228886	0.999891	XR_341985	102551356	LOC102551356
A_64_P029558	NM_001037646	10.0536	10.0261	12.8506	11.1063	9.37533	8.81872	9.18977	8.54766	AAACAAGAAGATACAGTCCACCCAGCCCAGACACCCAGGGCCTGCTATCTTGTGCTAGGG	31305	Fuz	NM_001037646	ref|Rattus norvegicus fuzzy planar cell polarity protein (Fuz), mRNA [NM_001037646]	0.74265	9.99602	2.92422	0.0229672	0.999891	NM_001037646	308577	Fuz	GO:0001736(establishment of planar polarity)|GO:0001843(neural tube closure)|GO:0001942(hair follicle development)|GO:0003279(cardiac septum development)|GO:0005737(cytoplasm)|GO:0005856(cytoskeleton)|GO:0008285(negative regulation of cell proliferation)|GO:0008589(regulation of smoothened signaling pathway)|GO:0009952(anterior/posterior pattern specification)|GO:0010172(embryonic body morphogene…
A_64_P138489	NM_001106986	6.91787	7.27709	6.62358	7.02768	6.8239	6.92048	6.67919	6.9386	AGAACAAGGACCAGCAGACAGCCTGGTTTCCAGCTCCCTACCTGGAGGAGATAGCAACAG	28098	Noxo1	NM_001106986	ref|Rattus norvegicus NADPH oxidase organizer 1 (Noxo1), mRNA [NM_001106986]	-0.279828	6.90105	-2.9241	0.0229712	0.999891	NM_001106986	302976	Noxo1	GO:0005622(intracellular)|GO:0006801(superoxide metabolic process)|GO:0016176(superoxide-generating NADPH oxidase activator activity)|GO:0019899(enzyme binding)|GO:0022617(extracellular matrix disassembly)|GO:0035091(phosphatidylinositol binding)|GO:0042802(identical protein binding)|GO:0043020(NADPH oxidase complex)|GO:0043085(positive regulation of catalytic activity)|GO:0055114(oxidation-reduc…
A_44_P1134679	A_44_P1134679	5.89886	6.32381	5.8434	6.09628	5.68417	5.89886	5.6683	5.8481	GACAGACACTAGCCCAGGAGTCTGAAGGGGTCTTGGGATAATAAACAAGAATAAGGCATA	27124	A_44_P1134679	A_44_P1134679	Unknown	-0.268081	5.90772	-2.92285	0.0230114	0.999891		NA
A_64_P042302	NM_001145163	9.0422	8.69635	7.84928	7.58856	7.55826	7.37595	7.6518	7.41979	TGTTCATTCCAAGTGGAAAATCTTATTGGAGACATTTTAAATAAAACCATGCATACCTGA	19127	Ube2ql1	NM_001145163	ref|Rattus norvegicus ubiquitin-conjugating enzyme E2Q family-like 1 (Ube2ql1), mRNA [NM_001145163]	0.255224	7.89777	2.92273	0.0230152	0.999891	NM_001145163	679949	Ube2ql1	GO:0005634(nucleus)|GO:0005886(plasma membrane)
A_44_P1119189	A_44_P1119189	5.37432	5.62875	5.30531	5.48113	5.6683	5.93172	5.74596	6.06295	AATTATGTCAGTGTGAAATACTGAGGTCCTTACTTCTTCCCTCGCATCTACTCCCCCAAG	18312	A_44_P1119189	A_44_P1119189	Unknown	-0.252669	5.6498	-2.92135	0.0230597	0.999891		NA
A_44_P1114295	XM_008773970	6.03572	6.21634	6.25935	6.69407	6.11591	6.62541	6.98276	7.09386	AGAGCCTTTTCCTGACTTTTCTAAGTAGTCCTAGCAATCCTTCCATTTTCACCTTCCTAT	14428	LOC684773	XM_008773970	ref|PREDICTED: Rattus norvegicus similar to histone 2a (LOC684773), transcript variant X2, mRNA [XM_008773970]	-0.308984	6.50293	-2.91766	0.0231792	0.999891	XM_008773970	684773	LOC684773	GO:0000786(nucleosome)|GO:0000790(nuclear chromatin)|GO:0003677(DNA binding)|GO:0006342(chromatin silencing)|GO:0008285(negative regulation of cell proliferation)|GO:0046982(protein heterodimerization activity)|GO:0070062(extracellular vesicular exosome)
A_64_P088680	XM_002728149	7.52438	7.62144	7.59207	7.80077	7.36231	7.75767	7.39268	7.92283	ATACTGTTTATGGGTGAGGTGACCAACCTGAATACCTACCGAGATGTGTTCAAGTTCCTG	45269	LOC680377	XM_002728149	ref|PREDICTED: Rattus norvegicus similar to Acidic leucine-rich nuclear phosphoprotein 32 family member A (Leucine-rich acidic nuclear protein) (LOC680377), transcript variant X1, mRNA [XM_002728149]	-0.307819	7.62177	-2.90811	0.0234913	0.999891	XM_002728149	680377	LOC680377
A_44_P190923	BU758892	6.31421	6.03159	6.72423	6.23142	6.54947	6.42487	6.67919	6.43532	GCTCTTCACCACAAGATCTTCCAGAGAAGAGCCATCACTGATAACAAGGTCATTAAACTG	35427	BU758892	BU758892	gb|UI-R-FF0-cow-m-24-0-UI.s1 UI-R-FF0 Rattus norvegicus cDNA clone UI-R-FF0-cow-m-24-0-UI 3', mRNA sequence [BU758892]	0.285972	6.42379	2.90287	0.0236647	0.999891	BU758892	NA
A_64_P130372	ENSRNOT00000092490	6.18198	5.93468	5.92135	5.56542	6.07504	5.86367	5.99318	5.79225	TCAGCTTCCTGAAAAAGGAGCAGATGGCCCTGCTTCGAGACCTGCACCTGGAGATCCTGA	9757	ENSRNOT00000092490	ENSRNOT00000092490	ens|coiled-coil domain containing 92B [Source:RGD Symbol;Acc:1562276] [ENSRNOT00000092490]	0.25388	5.91595	2.90055	0.0237416	0.999891	XM_006221008	NA
A_44_P175864	NM_001108676	7.85123	8.10874	7.55011	7.67184	7.0786	7.34688	6.66237	7.19701	AGATACCATACAGTGAAACTGAGAACAAGAGAAGTTACCACATGTGTGACCTTTGTGACC	24562	Trit1	NM_001108676	ref|Rattus norvegicus tRNA isopentenyltransferase 1 (Trit1), mRNA [NM_001108676]	-0.295543	7.43335	-2.89767	0.0238379	0.999891	NM_001108676	362586	Trit1	GO:0003676(nucleic acid binding)|GO:0005524(ATP binding)|GO:0005739(mitochondrion)|GO:0006400(tRNA modification)|GO:0046872(metal ion binding)|GO:0052381(tRNA dimethylallyltransferase activity)
A_44_P1092466	A_44_P1092466	13.9924	13.9176	14.9852	14.2912	13.8838	13.3553	13.8012	13.6185	ACTGCCTCCACTCCCTCCACTCCCTCCACTGGCCATGGCGGAACCTTAGAACATCCATGA	29735	A_44_P1092466	A_44_P1092466	Unknown	0.369974	13.9807	2.88979	0.0241028	0.999891		NA
A_44_P280062	CO399725	6.27224	6.49502	6.19558	6.52569	6.42487	6.54271	6.22481	6.64716	AATGCAACACGTTTCAGGACAAGTAGTGAAATACATTCATTCAACTCAAACCTGAAAACA	17674	CO399725	CO399725	gb|AGENCOURT_27533424 NIH_MGC_254 Rattus norvegicus cDNA clone IMAGE:7312079 5', mRNA sequence [CO399725]	-0.273271	6.41601	-2.87634	0.0245623	0.999891	CO399725	NA
A_44_P1117095	XR_342538	6.21027	5.85357	6.60332	6.05212	5.90037	5.88366	5.95226	5.58622	AGCCCAATTAACAGCATTCCTCTTCAAAGCATTTTCTCCTCTCATGTTCTTATGTATCTA	12807	LOC102553363	XR_342538	ref|PREDICTED: Rattus norvegicus uncharacterized LOC102553363 (LOC102553363), ncRNA [XR_342538]	0.32266	6.00522	2.87616	0.0245687	0.999891	XR_342538	102553363	LOC102553363
A_64_P015007	ENSRNOT00000073581	5.72053	5.52291	5.81805	5.42137	5.85591	5.69639	5.84183	5.54432	TGCAAGACGCCATCCCAGATGAACAGCTCATGTCCTGTGGAGCCAAAGACTGCCTGATGG	30926	Unc93a	ENSRNOT00000073581	ens|unc-93 homolog A (C. elegans) [Source:RGD Symbol;Acc:1583290] [ENSRNOT00000073581]	0.262832	5.67766	2.87467	0.02462	0.999891	XM_008758782	685007	Unc93a	GO:0005886(plasma membrane)|GO:0016021(integral to membrane)
A_64_P061037	NM_001277425	6.39571	6.54947	6.03159	6.37522	6.22481	6.43115	6.10285	6.42592	TGCCTTGCCCTGCAATGTTCTTATCCTGATCAAAGTCCAGACAGGTTTTTACTTTGGAGG	10900	Iqsec2	NM_001277425	ref|Rattus norvegicus IQ motif and Sec7 domain 2 (Iqsec2), transcript variant 1, mRNA [NM_001277425]	-0.256698	6.31709	-2.86457	0.0249722	0.999891	NM_001277425	685244	Iqsec2	GO:0005086(ARF guanyl-nucleotide exchange factor activity)|GO:0030036(actin cytoskeleton organization)|GO:0032012(regulation of ARF protein signal transduction)|GO:0043547(positive regulation of GTPase activity)|GO:0051968(positive regulation of synaptic transmission, glutamatergic)|GO:1900454(positive regulation of long term synaptic depression)
A_44_P252483	NM_053352	7.73287	8.20018	7.62624	8.00656	7.9875	8.20844	7.94203	8.02952	CTTGGTGACTTTTGTATTTAAGTTTTAAGACTTTATTTTCTCACTATGGATGTACCTTAT	2458	Ackr3	NM_053352	ref|Rattus norvegicus atypical chemokine receptor 3 (Ackr3), mRNA [NM_053352]	-0.289014	7.96667	-2.85492	0.0253136	0.999891	NM_053352	84348	Ackr3	GO:0001525(angiogenesis)|GO:0001570(vasculogenesis)|GO:0005044(scavenger receptor activity)|GO:0005634(nucleus)|GO:0005737(cytoplasm)|GO:0005768(endosome)|GO:0005769(early endosome)|GO:0005886(plasma membrane)|GO:0005905(coated pit)|GO:0006935(chemotaxis)|GO:0007155(cell adhesion)|GO:0007186(G-protein coupled receptor signaling pathway)|GO:0009986(cell surface)|GO:0015026(coreceptor activity)|GO:…
A_44_P1106347	A_44_P1106347	10.7047	10.402	13.1974	12.7908	11.4605	9.61674	10.1819	9.78644	CGACCTCAGCACCCCACACACCGGACCTCTCCCACAGACCGACCTCAGCAGAGAGGCTGA	42463	A_44_P1106347	A_44_P1106347	Unknown	0.737149	11.0176	2.83866	0.0259002	0.999891		NA
A_44_P401161	ENSRNOT00000034515	8.30026	8.49127	8.51068	8.98293	8.84954	8.93151	9.66962	10.1374	TGCCAAGCTGGAGTGTATACAAGAGAAGGACAAGCACGTTGAAGAGGTGCGGAAGAACAA	2347	ENSRNOT00000034515	ENSRNOT00000034515	gb|Rattus norvegicus similar to Stathmin (Phosphoprotein p19) (pp19) (Oncoprotein 18) (Op18) (Leukemia-associated phosphoprotein p18) (pp17) (Prosolin) (Metablastin) (Pr22 protein) (LOC303471), mRNA [XM_220874]	-0.303264	8.98416	-2.83787	0.0259289	0.999891	XM_220874	NA
A_64_P021686	NM_017002	8.05212	7.69247	7.48012	7.16407	7.10307	6.83025	7.59929	7.49968	CCAGGAAGTGACAGCCTTGCAATGTTAAGATGGATAGTTATGTCTGTATATAGAAATATA	32070	Epor	NM_017002	ref|Rattus norvegicus erythropoietin receptor (Epor), mRNA [NM_017002]	0.262031	7.42763	2.83551	0.0260154	0.999891	NM_017002	24336	Epor	GO:0001666(response to hypoxia)|GO:0004900(erythropoietin receptor activity)|GO:0005737(cytoplasm)|GO:0007165(signal transduction)|GO:0007204(elevation of cytosolic calcium ion concentration)|GO:0007420(brain development)|GO:0007507(heart development)|GO:0007568(aging)|GO:0008284(positive regulation of cell proliferation)|GO:0009897(external side of plasma membrane)|GO:0010976(positive regulation…
A_44_P1098290	XM_008774119	7.77383	7.85532	6.71654	7.30302	6.67036	6.83025	6.68971	7.21594	GATCCTCTCGGAGGATTTCAAATTAAGCAAACTACAGGTAAAGAAAATACTGCAGTTTAT	18329	Garem1	XM_008774119	ref|PREDICTED: Rattus norvegicus GRB2 associated regulator of MAPK1, member 1 (Garem1), transcript variant X2, partial mRNA [XM_008774119]	-0.338526	7.13187	-2.83376	0.0260797	0.999891	XM_008774119	679154	Garem1	GO:0007173(epidermal growth factor receptor signaling pathway)|GO:0008284(positive regulation of cell proliferation)|GO:0070064(proline-rich region binding)|GO:0070374(positive regulation of ERK1 and ERK2 cascade)|GO:0071364(cellular response to epidermal growth factor stimulus)
A_44_P1129333	XR_593909	7.78429	7.47455	7.67713	7.20008	7.40975	7.38136	7.29213	6.90514	ACCCAGACTTCACTGTGTGATGTGTAGGAGAAACTTAATAAATGTAGCTCTGACCTCTCA	12541	LOC103693092	XR_593909	ref|PREDICTED: Rattus norvegicus uncharacterized LOC103693092 (LOC103693092), transcript variant X1, ncRNA [XR_593909]	0.300542	7.39055	2.83265	0.0261203	0.999891	XR_593909	103693092	LOC103693092
A_44_P1103955	ENSRNOT00000089660	6.51636	6.21634	6.36924	6.07904	6.68621	6.53008	6.56954	6.3339	CTGATTATTCAATGCTTTTGCTATTACAATATTGTGACAGGGGTTGGAGATTTAGCTCAG	2638	RGD1566226	ENSRNOT00000089660	ens|similar to hypothetical protein F830045P16 [Source:RGD Symbol;Acc:1566226] [ENSRNOT00000089660]	0.245493	6.41259	2.8184	0.026651	0.999891	XM_008762159	296149	RGD1566226	GO:0016021(integral to membrane)
A_44_P1143134	XR_590817	6.84288	6.05483	7.46029	6.62997	6.19435	6.07504	5.88061	5.80682	CCCCAGATACATACCATTATTTAAATATGAGACACAGCCCTTAGAGAAAAGTGCAGAAAA	44120	LOC103691419	XR_590817	ref|PREDICTED: Rattus norvegicus uncharacterized LOC103691419 (LOC103691419), ncRNA [XR_590817]	0.452866	6.3681	2.81583	0.0267478	0.999891	XR_590817	103691419	LOC103691419
A_44_P1129432	XR_001844653	11.7606	11.5251	13.3901	11.8626	11.6491	11.0991	11.3813	11.1869	CTCCACCCCTTCCTCCTCCTCTTTCTTTTTGTAAATTAAAATTGACCAGATAAAGCAGGA	19520	LOC100911193	XR_001844653	ref|PREDICTED: Rattus norvegicus uncharacterized LOC100911193 (LOC100911193), ncRNA [XR_001844653]	0.626839	11.7318	2.81214	0.0268878	0.999891	XR_001844653	100911193	LOC100911193
A_44_P1107748	XM_006241971	6.34504	6.81031	6.04803	6.37522	6.32493	6.53008	6.56954	6.67919	TCAGTCAGTTTTCCTAGGCTGACTGATAATGGATCAACGTCTCTAGGCAACTGAGTAAGG	32585	Syngr1	XM_006241971	ref|PREDICTED: Rattus norvegicus synaptogyrin 1 (Syngr1), transcript variant X1, mRNA [XM_006241971]	-0.276813	6.46029	-2.8071	0.0270797	0.999891	XM_006241971	29205	Syngr1	GO:0006605(protein targeting)|GO:0008021(synaptic vesicle)|GO:0016021(integral to membrane)|GO:0030054(cell junction)|GO:0030672(synaptic vesicle membrane)|GO:0031594(neuromuscular junction)|GO:0042470(melanosome)|GO:0043195(terminal button)|GO:0048169(regulation of long-term neuronal synaptic plasticity)|GO:0048172(regulation of short-term neuronal synaptic plasticity)
A_44_P1115135	XM_008772338	12.0342	11.1558	14.2919	13.358	12.4082	10.0754	9.03027	9.21229	AGCCCTCCTTCACGCCCAGCTTTTGATTATTCAATTGCAACCCTAACTTTCTGGGAGAAT	36801	LOC102557406	XM_008772338	ref|PREDICTED: Rattus norvegicus carboxylesterase 1E-like (LOC102557406), mRNA [XM_008772338]	0.99076	11.4458	2.80704	0.0270819	0.999891	XM_008772338	102557406	LOC102557406
A_42_P614175	NM_033237	7.26483	7.06788	5.9953	5.67714	5.65404	5.45465	6.04803	5.79225	AGTCATTCTAGGCTAAAAAGAATCTTCCGCCAACTCCTCAAGCCAACACTTTGTTCTCTG	36374	Gal	NM_033237	ref|Rattus norvegicus galanin and GMAP prepropeptide (Gal), mRNA [NM_033237]	0.242574	6.11927	2.80689	0.0270879	0.999891	NM_033237	29141	Gal	GO:0001664(G-protein coupled receptor binding)|GO:0004966(galanin receptor activity)|GO:0005184(neuropeptide hormone activity)|GO:0005615(extracellular space)|GO:0005737(cytoplasm)|GO:0005794(Golgi apparatus)|GO:0006954(inflammatory response)|GO:0007218(neuropeptide signaling pathway)|GO:0007399(nervous system development)|GO:0007631(feeding behavior)|GO:0008285(negative regulation of cell prolif…
A_64_P165848	NM_001109273	6.49452	5.96963	6.65523	6.25109	6.2392	6.01356	6.56954	6.51142	ATTAAATCCGAAAAGCTTCACCTCAAAGACTTCAGGATCACCCTCCCAGACAAGAACGTT	21643	Tmem51	NM_001109273	ref|Rattus norvegicus transmembrane protein 51 (Tmem51), mRNA [NM_001109273]	0.3032	6.33803	2.80046	0.0273352	0.999891	NM_001109273	500578	Tmem51	GO:0016021(integral to membrane)
A_44_P1151904	XM_008771619	8.14614	7.67493	8.34559	7.97071	8.21513	8.04991	8.43246	8.31222	TCTTTGACACCTCCTCCAGATTCTGATTCATCGCCAGGTAGAACTTCCACATGTAAGAAG	19607	Ccser2	XM_008771619	ref|PREDICTED: Rattus norvegicus coiled-coil serine-rich protein 2 (Ccser2), transcript variant X6, mRNA [XM_008771619]	0.282889	8.14339	2.80015	0.0273469	0.999891	XM_008771619	306306	Ccser2	GO:0001578(microtubule bundle formation)|GO:0008017(microtubule binding)|GO:0015630(microtubule cytoskeleton)
A_44_P1115597	XM_006255817	6.76128	6.62814	7.37432	7.08857	6.96554	6.73104	7.05574	6.7088	CTACAGCCCAGCTCCCATGAAATAAATACATTTGCTATTGGATAGACAATAGTAACTATA	42297	LOC102546589	XM_006255817	ref|PREDICTED: Rattus norvegicus uncharacterized LOC102546589 (LOC102546589), transcript variant X1, mRNA [XM_006255817]	0.250081	6.91418	2.79408	0.0275827	0.999891	XM_006255817	102546589	LOC102546589
A_44_P845111	AW140998	6.18198	6.02191	6.80467	6.17451	6.08967	5.83868	5.96675	5.77424	GCTGGTACACAACACTCAGCCAAGGAGAAGTCGTGGAGGGAAAAGGTGATCTTCCGGTGT	3749	AW140998	AW140998	gb|EST291011 Normalized rat kidney, Bento Soares Rattus sp. cDNA clone RGIAX67 5' end similar to voltage dependent anion channel 2, mRNA sequence [AW140998]	0.308433	6.10655	2.77637	0.0282831	0.999891	AW140998	NA
A_64_P146747	NM_001191081	5.5597	5.80521	5.87139	6.11591	5.47709	5.70851	5.44433	5.65762	AGACAGTGACCATGACGGGCGGCTGTCCCTAGAGGACTTCCAAAATATGATCCTGCGAGC	42994	Cib3	NM_001191081	ref|Rattus norvegicus calcium and integrin binding family member 3 (Cib3), mRNA [NM_001191081]	-0.233686	5.70497	-2.76718	0.0286535	0.999891	NM_001191081	685723	Cib3	GO:0000287(magnesium ion binding)|GO:0005509(calcium ion binding)
A_44_P1360161	A_44_P1360161	6.134	6.00936	6.36048	5.77753	5.97967	5.68241	5.73245	5.54432	GATGAGGAAGAGGAAGAAGATTATGACAGTGAGTCTGAGGAACATACACAGTTGAACCCA	6988	A_44_P1360161	A_44_P1360161	Unknown	0.298242	5.90253	2.76377	0.0287924	0.999891		NA
A_44_P1108950	XM_006226717	6.87856	6.51142	8.90758	7.11905	7.68745	7.81164	7.89923	5.52291	TGTGATATTCTGGTTGATTCCTGCCAATTCGGCAGAACCTTGTGGTTTCTGCTGGATTGA	24439	Treml4	XM_006226717	ref|PREDICTED: Rattus norvegicus triggering receptor expressed on myeloid cells-like 4 (Treml4), transcript variant X5, mRNA [XM_006226717]	1.10195	7.29223	2.75998	0.0289478	0.999891	XM_006226717	680862	Treml4	GO:0002457(T cell antigen processing and presentation)|GO:0006911(phagocytosis, engulfment)
A_44_P741030	BI287053	7.22501	7.05777	7.95879	7.68592	7.23162	6.36158	6.67036	6.45704	AGAAATAAAAACCAGAGTCACAAAGCAGTGAAGAGGGAAGAGCCAGCCCTGGAGTGTGAA	37668	BI287053	BI287053	gb|UI-R-CT0s-cax-e-10-0-UI.s1 UI-R-CT0s Rattus norvegicus cDNA clone UI-R-CT0s-cax-e-10-0-UI 3', mRNA sequence [BI287053]	0.38087	7.08101	2.75922	0.0289789	0.999891	BI287053	NA
A_44_P1139420	XR_597163	5.68592	5.62875	5.92135	5.32568	5.51307	5.33017	5.76266	5.29616	AGAAGAACAAGAAACCGTATTGCTCTAAGCGTGCCTGGTTCCATAATGGAGGCTTCTTTC	5312	LOC680913	XR_597163	ref|PREDICTED: Rattus norvegicus hypothetical protein LOC680913 (LOC680913), transcript variant X2, misc_RNA [XR_597163]	0.325559	5.55797	2.75916	0.0289813	0.999891	XR_597163	680913	LOC680913	GO:0005634(nucleus)
A_44_P1092636	FQ231242	7.12971	6.96554	6.92011	6.5884	6.83025	6.45293	6.61532	6.46625	TCTAGATTAGCTGGAGAAGCTGACCAGAAGCTAAGCGTCTACACGAGCTGATCTTAAAAG	9493	FQ231242	FQ231242	Unknown	0.255568	6.74607	2.75742	0.0290529	0.999891	FQ231242	NA
A_44_P299109	XM_006248339	5.94056	5.62875	6.92011	6.31477	6.28039	5.75099	5.6683	5.70851	CTCCCTTACCTAAGTCATTGCTCTTCACCAGAACACAATTATGGTTTGTTCTGGTGAACG	34109	Lsamp	XM_006248339	ref|PREDICTED: Rattus norvegicus limbic system-associated membrane protein (Lsamp), transcript variant X1, mRNA [XM_006248339]	0.351581	6.02655	2.74986	0.0293662	0.999891	XM_006248339	29561	Lsamp	GO:0005886(plasma membrane)|GO:0007155(cell adhesion)|GO:0016021(integral to membrane)|GO:0031225(anchored to membrane)|GO:0035641(locomotory exploration behavior)
A_64_P009565	NM_001191823	7.20498	7.09913	7.11743	6.67036	6.86548	6.51439	6.53592	6.35278	AAATCCAGAAGCCTAGAGGCCTCCGAGATGACACTGCACTTAATGACGTCAGAATATTCT	34351	Vmo1	NM_001191823	ref|Rattus norvegicus vitelline membrane outer layer 1 homolog (Vmo1), mRNA [NM_001191823]	0.271787	6.79506	2.74953	0.0293801	0.999891	NM_001191823	360553	Vmo1	GO:0070062(extracellular vesicular exosome)
A_44_P1366077	ENSRNOT00000075131	5.95807	6.07771	5.8434	6.49452	5.87139	6.37685	5.95226	6.0494	TCAAAATACAAGCCACCGGGGAAACCTCAGATAGTTTGAACACAACTGTTGTTCCCAACG	44126	Lysmd4	ENSRNOT00000075131	ens|LysM domain containing 4 [Source:RGD Symbol;Acc:1592887] [ENSRNOT00000075131]	-0.343339	6.07795	-2.74611	0.0295232	0.999891	XM_017587769	681647	Lysmd4	GO:0016021(integral to membrane)
A_44_P1118061	XR_343030	5.73922	5.99812	5.73922	6.0737	5.78245	6.05619	5.99318	6.1107	AAGAATTTCATGTGTGTGGCATTTTCCTATTTCAGATAACGAGCAGAGGAACTGGGGGGC	25703	LOC102549532	XR_343030	ref|PREDICTED: Rattus norvegicus uncharacterized LOC102549532 (LOC102549532), transcript variant X1, ncRNA [XR_343030]	-0.24616	5.9366	-2.74588	0.0295326	0.999891	XR_343030	102549532	LOC102549532
A_44_P1364817	ENSRNOT00000072995	5.6789	6.29768	5.68417	5.65046	5.62327	6.07504	5.59557	5.92803	AGCAGTGGTGGCAGCAGTGGCTGCTGTGGCAGTAGCCAGCAGTCTGGAGACTGCTGTTGA	1748	ENSRNOT00000072995	ENSRNOT00000072995	ref|PREDICTED: Rattus norvegicus late cornified envelope protein 1E-like (LOC102549724), mRNA [XM_006224186]	-0.342323	5.81664	-2.74368	0.0296249	0.999891	XM_006224186	NA
A_44_P1130610	XR_349089	5.72053	5.55395	5.6251	5.5111	5.71539	5.33017	5.7016	5.29616	CAGGACATCAGCGGCTGTGTGTACGAGGGCAAATGTGAATGAAGATCAGGTCTGAGACCT	37930	LOC102548814	XR_349089	ref|PREDICTED: Rattus norvegicus uncharacterized LOC102548814 (LOC102548814), ncRNA [XR_349089]	0.267812	5.55675	2.73925	0.0298118	0.999891	XR_349089	102548814	LOC102548814
A_44_P1157051	ENSRNOT00000055251	6.87473	6.82071	7.52193	6.80789	7.27797	7.0806	7.68329	7.25719	ATCAGAGTCTGACATCCCCAGCGCCATTCCTACATCCCAGTCTGGACACTACTCAAAATA	39913	Cep250	ENSRNOT00000055251	ens|centrosomal protein 250 [Source:RGD Symbol;Acc:1562262] [ENSRNOT00000055251]	0.347879	7.16554	2.72673	0.0303469	0.999891	XM_017601183	311573	Cep250	GO:0000278(mitotic cell cycle)|GO:0003674(molecular_function)|GO:0005575(cellular_component)|GO:0005813(centrosome)|GO:0005814(centriole)|GO:0008022(protein C-terminus binding)|GO:0008104(protein localization)|GO:0008150(biological_process)|GO:0010457(centriole-centriole cohesion)|GO:0019901(protein kinase binding)|GO:0019904(protein domain specific binding)|GO:0030997(regulation of centriole-cen…
A_64_P159543	NM_001106637	5.5111	5.75934	5.45053	5.82443	5.63602	5.68241	5.56161	6.01356	AACAAGAACATGGCTTTCAAGCTCAAGTCAAAATCCTGCCATGACCTGTCTGTGCTCTAG	40798	Gem	NM_001106637	ref|Rattus norvegicus GTP binding protein overexpressed in skeletal muscle (Gem), mRNA [NM_001106637]	-0.28012	5.67987	-2.72533	0.0304077	0.999891	NM_001106637	297902	Gem	GO:0000278(mitotic cell cycle)|GO:0000287(magnesium ion binding)|GO:0003924(GTPase activity)|GO:0005525(GTP binding)|GO:0005634(nucleus)|GO:0007165(signal transduction)|GO:0009898(internal side of plasma membrane)|GO:0016020(membrane)|GO:0019003(GDP binding)|GO:0030496(midbody)|GO:0051233(spindle midzone)|GO:0051276(chromosome organization)|GO:0051310(metaphase plate congression)|GO:0072686(mitot…
A_43_P10847	BP499281	7.56851	7.539	9.11076	7.77506	7.68745	7.18281	7.49769	7.15524	GGCTCCCCTTTGTTCAACTCATCTGTTCATGAAATCAGTTCTTTCCTGTGTGGTCTTGTG	18331	BP499281	BP499281	gb|BP499281 Rattus norvegicus insulinoma RINm5F Rattus norvegicus cDNA clone RI17698 3', mRNA sequence [BP499281]	0.553073	7.68956	2.71651	0.0307912	0.999891	BP499281	NA
A_44_P808807	NM_001013165	6.72891	6.60053	8.25832	7.61869	8.19188	7.88748	7.3846	7.21594	ATAGCCCTGTTACAAGAAGTGGGAGATGTTCCTTTTTGTCCCAGACTGGAAATCCATTAC	13508	Lrrc23	NM_001013165	ref|Rattus norvegicus leucine rich repeat containing 23 (Lrrc23), mRNA [NM_001013165]	0.310271	7.4858	2.71551	0.0308354	0.999891	NM_001013165	312707	Lrrc23
A_44_P208319	ENSRNOT00000029394	5.58622	5.75934	5.81805	6.00936	5.58622	5.88366	5.68417	5.96386	CGAAGGTCGTGACGGAGCCCTGTAGAGAGTCCCGCATCAGTGCAGACATGGTGGAAAATA	19458	ENSRNOT00000029394	ENSRNOT00000029394	Unknown	-0.235393	5.78636	-2.7118	0.0309986	0.999891	XM_006254078	NA
A_44_P1097609	A_44_P1097609	5.76266	5.65762	5.81805	5.4381	5.87139	5.53657	5.52095	5.32118	ATACCATGCCCCTGTAATATGTCGTTCAAGTCCAAATTTGCCAGTTGCTCCATATTTTAG	30883	A_44_P1097609	A_44_P1097609	Unknown	0.254895	5.61582	2.70868	0.0311364	0.999891		NA
A_44_P1154626	ENSRNOT00000059244	7.80923	8.08934	7.5965	8.0153	8.09759	8.18415	8.21255	8.4637	ATAATCAAACCAAATCTACGTCACCACCATGTGCTAGCGTTGAGTCAAGGAAGGAGTGTG	17628	ENSRNOT00000059244	ENSRNOT00000059244	ens|Fanconi anemia, complementation group M [Source:RGD Symbol;Acc:1307897] [ENSRNOT00000059244]	-0.259153	8.05855	-2.70786	0.0311728	0.999891	XR_347275	NA
A_44_P1361520	ENSRNOT00000074026	6.57428	6.31477	6.63814	6.30454	6.63632	6.29768	6.44881	6.36924	ACTCCACCTGCCTCCGGAAGTAGATGTCCACGGAGCTCTGCTTTACAGTTGCGTAGATGA	40733	ENSRNOT00000074026	ENSRNOT00000074026	Unknown	0.252828	6.44797	2.70687	0.0312167	0.999891		NA
A_42_P504124	NM_001005875	14.298	14.0174	14.5573	14.1189	14.1383	13.9594	14.3464	14.2141	TGGACAGGTTGGCTGGGGTCATCAACTTCCAGAGACCCAAGGATCCAAATAACTTATTAA	23815	Psmd12	NM_001005875	ref|Rattus norvegicus proteasome 26S subunit, non-ATPase 12 (Psmd12), mRNA [NM_001005875]	0.257551	14.2062	2.69473	0.0317612	0.999891	NM_001005875	287772	Psmd12	GO:0000502(proteasome complex)|GO:0005737(cytoplasm)|GO:0005838(proteasome regulatory particle)|GO:0008541(proteasome regulatory particle, lid subcomplex)|GO:0016020(membrane)|GO:0022624(proteasome accessory complex)|GO:0031595(nuclear proteasome complex)|GO:0043161(proteasomal ubiquitin-dependent protein catabolic process)|GO:0070062(extracellular vesicular exosome)
A_44_P1144918	XR_592374	6.13785	5.77094	6.47843	6.30454	6.21392	6.10154	6.61532	6.24159	ATTGACATCACAGGATGATGAGGGTTCACTGGTTGATCCTGACGACATCATGAGACACTT	30348	Cspp1	XR_592374	ref|PREDICTED: Rattus norvegicus centrosome and spindle pole associated protein 1 (Cspp1), transcript variant X9, misc_RNA [XR_592374]	0.256727	6.23302	2.69471	0.0317619	0.999891	XR_592374	362472	Cspp1	GO:0000922(spindle pole)|GO:0005813(centrosome)|GO:0005819(spindle)|GO:0005874(microtubule)|GO:0032467(positive regulation of cytokinesis)|GO:0051781(positive regulation of cell division)
A_44_P1131949	XR_357830	5.6789	5.65762	5.90789	5.53657	5.84183	5.38946	5.76266	5.48113	CAAAAATCCTGAGGCAAAAAAGCTCGGAAGCTAACAGAACACAAGGAGAAACTCTACCTT	5566	LOC102555790	XR_357830	ref|PREDICTED: Rattus norvegicus uncharacterized LOC102555790 (LOC102555790), transcript variant X1, ncRNA [XR_357830]	0.281626	5.65701	2.68888	0.032027	0.999891	XR_357830	102555790	LOC102555790
A_64_P075769	ENSRNOT00000043984	9.9477	10.1197	9.97187	10.4149	10.3347	10.7284	10.2659	10.3521	GGAACTTCCAAGAAAAATACCATGAAGACCTATGTGGAGAAGGCAGAAGAGCTAAAGAAG	3397	ENSRNOT00000043984	ENSRNOT00000043984	Unknown	-0.273741	10.2669	-2.68877	0.0320319	0.999891		NA
A_44_P1090086	NM_001170565	6.31421	5.85357	6.28964	6.0737	6.49652	6.08835	6.36924	6.32381	TGCGGCGCTTTTCTTCTTCCTCCTTTTAAAAAAGGACCGCAGGAAAGCGGCCCCTCGTGC	40815	Il17rc	NM_001170565	ref|Rattus norvegicus interleukin 17 receptor C (Il17rc), mRNA [NM_001170565]	0.282544	6.22613	2.68338	0.0322789	0.999891	NM_001170565	297520	Il17rc	GO:0005102(receptor binding)|GO:0005886(plasma membrane)|GO:0005887(integral to plasma membrane)|GO:0009986(cell surface)|GO:0019221(cytokine-mediated signaling pathway)|GO:0030368(interleukin-17 receptor activity)|GO:0050832(defense response to fungus)|GO:0071621(granulocyte chemotaxis)|GO:1900017(positive regulation of cytokine production involved in inflammatory response)|GO:2000778(positive r…
A_44_P1129284	XR_356275	6.1094	5.64686	5.87139	5.53657	5.87139	5.6251	5.79388	5.74343	AGGTCTCTGCTCAAATATGTTGATGTTCCTCTTCAGGCATCCAGAACACACACACTCTCT	24194	LOC102550989	XR_356275	ref|PREDICTED: Rattus norvegicus uncharacterized LOC102550989 (LOC102550989), transcript variant X1, ncRNA [XR_356275]	0.273522	5.77475	2.67976	0.032446	0.999891	XR_356275	102550989	LOC102550989
A_44_P1360417	A_44_P1360417	5.94788	5.99247	5.80521	6.27923	5.78245	6.14678	5.84183	6.07504	AGACCTCAAGTGACATGGTTTAGAGAAGGACACAAGATCATTCCCAGCAGCAGAATGTAA	36884	A_44_P1360417	A_44_P1360417	Unknown	-0.279034	5.98386	-2.67593	0.0326238	0.999891		NA
A_44_P1084904	NM_053605	6.97776	7.07793	6.42172	6.65165	6.64536	6.90814	6.66237	7.09386	CTGTATTGTATCCTCATGGGACATTAGGGGTTTTATATGGTAAGACACCCAAGGTTTTGG	15290	Smpd3	NM_053605	ref|Rattus norvegicus sphingomyelin phosphodiesterase 3 (Smpd3), mRNA [NM_053605]	-0.256094	6.80485	-2.67576	0.0326317	0.999891	NM_053605	94338	Smpd3	GO:0000137(Golgi cis cisterna)|GO:0000139(Golgi membrane)|GO:0002244(hemopoietic progenitor cell differentiation)|GO:0004767(sphingomyelin phosphodiesterase activity)|GO:0005515(protein binding)|GO:0005737(cytoplasm)|GO:0005794(Golgi apparatus)|GO:0005886(plasma membrane)|GO:0006665(sphingolipid metabolic process)|GO:0006684(sphingomyelin metabolic process)|GO:0007275(multicellular organismal dev…
A_64_P151617	NM_001011665	12.7396	12.5885	14.6166	13.4276	12.3641	11.8174	11.9146	11.806	AATCATCTCTCCCTCCCTTCATTTCCTGTGTCTTGGTTACTGAATAAACTACACGTTCTT	29211	Trim26	NM_001011665	ref|Rattus norvegicus tripartite motif-containing 26 (Trim26), mRNA [NM_001011665]	0.498876	12.6593	2.67529	0.0326537	0.999891	NM_001011665	309586	Trim26	GO:0003674(molecular_function)|GO:0005575(cellular_component)|GO:0005622(intracellular)|GO:0005737(cytoplasm)|GO:0008150(biological_process)|GO:0008270(zinc ion binding)|GO:0045087(innate immune response)|GO:0046597(negative regulation of viral entry into host cell)|GO:0051091(positive regulation of sequence-specific DNA binding transcription factor activity)
A_64_P141782	NM_001039085	14.9172	14.7695	17.0326	15.6931	14.9063	12.8305	13.4123	13.3748	CCTGGGTTGCCCCCCTCCTCCACTTTGTCCTTATGCCACAAATAAAGCTATGGTGCTGCT	14906	Cox6b2	NM_001039085	ref|Rattus norvegicus cytochrome c oxidase subunit 6B2 (Cox6b2), mRNA [NM_001039085]	0.900159	14.6171	2.6744	0.0326951	0.999891	NM_001039085	654441	Cox6b2	GO:0005739(mitochondrion)|GO:0030061(mitochondrial crista)
A_44_P1043181	NM_001134523	8.03124	7.86618	7.73075	7.62624	7.471	7.08592	7.21412	6.82628	AGCCAGCACCAACCGGGATAAGAGTATGCAGTTCGGCCAGTCCTTTGACTTATATTAAAT	14901	Plekhn1	NM_001134523	ref|Rattus norvegicus pleckstrin homology domain containing N1 (Plekhn1), mRNA [NM_001134523]	0.260621	7.48147	2.6732	0.0327512	0.999891	NM_001134523	298694	Plekhn1
A_44_P1103365	XM_006233767	5.63057	5.35241	5.58622	5.29616	5.63602	5.52095	5.82443	5.56542	TGAAGGGTAATTTTGCTCATGTGTACACTGGCCTTTTGTCCCACTTCAACACACTACCTG	45500	Med27	XM_006233767	ref|PREDICTED: Rattus norvegicus mediator complex subunit 27 (Med27), transcript variant X2, mRNA [XM_006233767]	0.235576	5.55152	2.66103	0.0333252	0.999891	XM_006233767	296612	Med27	GO:0000151(ubiquitin ligase complex)|GO:0003713(transcription coactivator activity)|GO:0005634(nucleus)|GO:0005667(transcription factor complex)|GO:0005730(nucleolus)|GO:0005829(cytosol)|GO:0006357(regulation of transcription from RNA polymerase II promoter)|GO:0016567(protein ubiquitination)|GO:0016592(mediator complex)|GO:0019827(stem cell maintenance)
A_44_P242546	BE116444	8.97041	9.15271	8.90156	9.05624	8.7102	8.93474	8.67478	9.13229	GAGGACACGTTTCCCTGTATTCTCAGTGGACTACGAATGGGGTGTGTGACACACCAGAGA	19737	BE116444	BE116444	gb|UI-R-BS1-ayg-d-01-0-UI.s1 UI-R-BS1 Rattus norvegicus cDNA clone UI-R-BS1-ayg-d-01-0-UI 3', mRNA sequence [BE116444]	-0.254757	8.94161	-2.65391	0.0336657	0.999891	BE116444	NA
A_44_P1162835	NM_053320	7.42609	6.60053	8.2127	8.13592	7.33688	6.77039	6.88239	6.78273	GGTGCCGACATCAGCCCCAACATGCTCTGTGCTGGATACTTTGACTGCAAGTCTGATGCC	10564	Hgfac	NM_053320	ref|Rattus norvegicus HGF activator (Hgfac), mRNA [NM_053320]	0.392121	7.26845	2.64696	0.034002	0.999891	NM_053320	58947	Hgfac	GO:0004252(serine-type endopeptidase activity)|GO:0005615(extracellular space)|GO:0005737(cytoplasm)|GO:0005791(rough endoplasmic reticulum)|GO:0006508(proteolysis)
A_64_P147674	NM_021693	8.08104	8.41552	8.55115	8.71696	8.61452	8.70772	8.26288	8.91731	AACTTTCTAGACGTGAAACAAGCAATATGTTTGGTGTACGGGCTTTTTTAGGAGTTTTTT	20907	Sik1	NM_021693	ref|Rattus norvegicus salt-inducible kinase 1 (Sik1), mRNA [NM_021693]	-0.311982	8.53339	-2.63783	0.0344487	0.999891	NM_021693	59329	Sik1	GO:0000122(negative regulation of transcription from RNA polymerase II promoter)|GO:0000287(magnesium ion binding)|GO:0002028(regulation of sodium ion transport)|GO:0004674(protein serine/threonine kinase activity)|GO:0005515(protein binding)|GO:0005524(ATP binding)|GO:0005634(nucleus)|GO:0005737(cytoplasm)|GO:0005829(cytosol)|GO:0006468(protein phosphorylation)|GO:0007346(regulation of mitotic c…
A_44_P437721	CO566833	8.72455	8.7647	7.9165	8.38186	8.06261	8.46752	8.11948	8.32718	ATGGTTAGAAGTTTCTAGAAACTGTCAAGGTTACTAGCTTTCATAGTAAGTTACTAAGGG	26157	CO566833	CO566833	gb|AGENCOURT_28447187 NIH_MGC_248 Rattus norvegicus cDNA clone IMAGE:7367434 5', mRNA sequence [CO566833]	-0.279529	8.34555	-2.6349	0.0345934	0.999891	CO566833	NA
A_44_P1128615	XR_601924	7.8038	7.67889	8.16197	7.34411	7.33241	7.17222	7.56922	7.24773	TGACCCCACGCCTCAGTCTCCTCACCTGAAACAAGATATTAATAAAGAATGTGGCTAGGA	14358	LOC102557317	XR_601924	ref|PREDICTED: Rattus norvegicus uncharacterized LOC102557317 (LOC102557317), transcript variant X1, ncRNA [XR_601924]	0.356111	7.53879	2.62697	0.0349881	0.999891	XR_601924	102557317	LOC102557317
A_64_P132114	ENSRNOT00000005443	5.70851	5.56542	5.54045	5.39161	5.74764	5.35241	5.89886	5.60301	CCGCCTTAAGCAGTCTTCCTTTGGAAAATTTAAAAATTCTTCAACAAGATCAGCAAGATA	17698	Thap2	ENSRNOT00000005443	ens|THAP domain containing 2 [Source:RGD Symbol;Acc:1593643] [ENSRNOT00000005443]	0.245751	5.60099	2.62651	0.0350113	0.999891	XM_001080899	688019	Thap2	GO:0003677(DNA binding)|GO:0005730(nucleolus)
A_44_P1364405	ENSRNOT00000014519	6.58042	6.89229	6.32043	6.4693	6.06564	6.24397	6.53592	6.82628	GTGAACCCCTTCTGCCAGGAAACACTGTTCGTGGGAAACGACCAAGTTTCTGAGATCTAG	3044	Tmem108	ENSRNOT00000014519	ens|transmembrane protein 108 [Source:RGD Symbol;Acc:1311530] [ENSRNOT00000014519]	-0.23236	6.49178	-2.62641	0.0350164	0.999891	XM_008766590	300967	Tmem108	GO:0003674(molecular_function)|GO:0005575(cellular_component)|GO:0005769(early endosome)|GO:0006898(receptor-mediated endocytosis)|GO:0008090(retrograde axon cargo transport)|GO:0008150(biological_process)|GO:0010008(endosome membrane)|GO:0014069(postsynaptic density)|GO:0021542(dentate gyrus development)|GO:0030424(axon)|GO:0031175(neuron projection development)|GO:0051388(positive regulation of…
A_44_P1146792	XR_593864	6.79171	7.63874	7.75809	9.30936	6.73697	7.26952	6.66237	6.44156	GGAGGGCTGGGGCAATTATTTTGTGTGTGAGAGAACTTTTTATATTCATAGTAGAAATAA	4332	LOC103693073	XR_593864	ref|PREDICTED: Rattus norvegicus uncharacterized LOC103693073 (LOC103693073), ncRNA [XR_593864]	-0.677511	7.32604	-2.62279	0.0351981	0.999891	XR_593864	103693073	LOC103693073
A_44_P1146787	XR_356260	6.49452	6.84288	6.36048	6.50051	6.32493	6.51439	6.46421	6.72508	AAGAAGTCCCCGTGTTGTGTCTGTGTAGCAAAGGACAATAAAACATGGCCCTGTCAAACT	8726	LOC102550292	XR_356260	ref|PREDICTED: Rattus norvegicus uncharacterized LOC102550292 (LOC102550292), transcript variant X1, ncRNA [XR_356260]	-0.234678	6.52838	-2.62175	0.0352505	0.999891	XR_356260	102550292	LOC102550292
A_44_P1081417	NM_001037520	6.07904	6.04394	5.6251	5.17908	5.65404	5.33017	5.48113	5.21837	TCTGAAGAATGAAGAACTCATTGCTCTCTGCCAGAAGAACCTGAAGTGCTGTGTGACAGT	36202	Defb15	NM_001037520	ref|Rattus norvegicus defensin beta 15 (Defb15), mRNA [NM_001037520]	0.266938	5.57636	2.61949	0.0353649	0.999891	NM_001037520	641645	Defb15	GO:0001530(lipopolysaccharide binding)|GO:0005576(extracellular region)|GO:0005634(nucleus)|GO:0008201(heparin binding)|GO:0009986(cell surface)|GO:0019898(extrinsic to membrane)|GO:0031727(CCR2 chemokine receptor binding)|GO:0042742(defense response to bacterium)|GO:0045087(innate immune response)|GO:0050829(defense response to Gram-negative bacterium)|GO:0050830(defense response to Gram-positiv…
A_64_P017766	NM_001107638	9.90352	10.1913	10.1033	10.304	10.0535	10.1496	9.89763	10.3098	TTGTGAAGATTTTAAATAAAAGGTGTGGCCTGTGTGTGTCTCTGTGTGTGCCTGTGTGTG	6561	Scml4	NM_001107638	ref|Rattus norvegicus sex comb on midleg-like 4 (Drosophila) (Scml4), mRNA [NM_001107638]	-0.249187	10.1141	-2.6138	0.035654	0.999891	NM_001107638	309859	Scml4	GO:0005654(nucleoplasm)
A_43_P11953	ENSRNOT00000028431	5.95807	6.62814	5.81805	6.15186	6.32493	6.29768	5.90789	6.25523	AAAGTGCTCTCTGAAGAGGAGATCGATGACAACTTCAAAACCCTGTTCAGCAAGTTAGCA	2599	Capn1	ENSRNOT00000028431	ens|calpain 1 [Source:RGD Symbol;Acc:2267] [ENSRNOT00000028431]	-0.330992	6.16773	-2.61098	0.0357984	0.999891	XM_006230706	29153	Capn1	GO:0004198(calcium-dependent cysteine-type endopeptidase activity)|GO:0005509(calcium ion binding)|GO:0005515(protein binding)|GO:0005737(cytoplasm)|GO:0005739(mitochondrion)|GO:0005764(lysosome)|GO:0005829(cytosol)|GO:0005886(plasma membrane)|GO:0005925(focal adhesion)|GO:0006508(proteolysis)|GO:0008092(cytoskeletal protein binding)|GO:0016020(membrane)|GO:0016540(protein autoprocessing)|GO:0032…
A_64_P037010	NM_001039337	9.84467	8.97068	11.1187	11.0987	9.73932	8.74161	8.39008	8.30026	CAGCCACAGAACAGCCAGCCCGACTACAGCAAGGCCTGGGAAGACTATTACAAAAAACAG	44562	Fubp3	NM_001039337	ref|Rattus norvegicus far upstream element binding protein 3 (Fubp3), mRNA [NM_001039337]	0.495386	9.52551	2.60961	0.0358688	0.999891	NM_001039337	362106	Fubp3	GO:0000978(RNA polymerase II core promoter proximal region sequence-specific DNA binding)|GO:0001077(RNA polymerase II core promoter proximal region sequence-specific DNA binding transcription factor activity involved in positive regulation of transcription)|GO:0003676(nucleic acid binding)|GO:0003723(RNA binding)|GO:0005634(nucleus)|GO:0005737(cytoplasm)|GO:0006351(transcription, DNA-dependent)|…
A_44_P300506	NM_022399	14.6711	14.9263	14.7545	14.7075	13.7987	14.3354	12.7336	13.5786	CAATCCTGAATACTCCCCCGATGCGAATATCTATGCCTATGATAGTTTTGCTGTACTGGG	44098	Calr	NM_022399	ref|Rattus norvegicus calreticulin (Calr), mRNA [NM_022399]	-0.397463	14.1882	-2.60918	0.0358912	0.999891	NM_022399	64202	Calr	GO:0000122(negative regulation of transcription from RNA polymerase II promoter)|GO:0001669(acrosomal vesicle)|GO:0002502(peptide antigen assembly with MHC class I protein complex)|GO:0003723(RNA binding)|GO:0003729(mRNA binding)|GO:0005178(integrin binding)|GO:0005506(iron ion binding)|GO:0005509(calcium ion binding)|GO:0005515(protein binding)|GO:0005615(extracellular space)|GO:0005634(nucleus)…
A_64_P119314	NM_001109521	5.92135	6.42906	5.87139	6.0737	5.4381	5.97394	5.93909	5.94056	ACACACACCACAATGCCAAACACTGGGATTGAAACATTAATAAAGCCACTGAGCTGAAAG	22948	LOC689065	NM_001109521	ref|Rattus norvegicus hypothetical protein LOC689065 (LOC689065), mRNA [NM_001109521]	-0.31183	5.9484	-2.603	0.0362103	0.999891	NM_001109521	689065	LOC689065
A_43_P23097	NM_001011965	6.20172	5.99247	6.3801	5.61961	5.99247	5.93172	6.05619	5.72736	AGGGGACAAAGTTAGCCTTTAACTCTCGGGGAGATTAGCTGAAAGCTTGACTGTCCCCCT	13773	Stom	NM_001011965	ref|Rattus norvegicus stomatin (Stom), mRNA [NM_001011965]	0.339829	5.9877	2.59748	0.0364979	0.999891	NM_001011965	296655	Stom	GO:0005515(protein binding)|GO:0005575(cellular_component)|GO:0005615(extracellular space)|GO:0005737(cytoplasm)|GO:0005739(mitochondrion)|GO:0005783(endoplasmic reticulum)|GO:0005829(cytosol)|GO:0005856(cytoskeleton)|GO:0005887(integral to plasma membrane)|GO:0008150(biological_process)|GO:0016020(membrane)|GO:0031982(vesicle)|GO:0034765(regulation of ion transmembrane transport)|GO:0042802(iden…
A_44_P1361297	ENSRNOT00000093618	5.63057	5.69639	5.48113	5.80198	5.4381	5.93172	5.65404	5.8481	AACCAGTGAGACCCAGACTGCTGGTTCACTGTGGCAAATGTAAAAAGAACTGCACTTACA	8214	ENSRNOT00000093618	ENSRNOT00000093618	Unknown	-0.268588	5.68526	-2.58591	0.0371085	0.999891		NA
A_44_P1160298	NM_017166	10.502	10.6265	10.5831	10.8093	10.7311	10.921	11.319	11.8205	CCAATCTCACCAGATGCTACTGTACTTGAATGGTTAATAAACTGCACAGTGCTGTTGGTC	18036	Stmn1	NM_017166	ref|Rattus norvegicus stathmin 1 (Stmn1), mRNA [NM_017166]	-0.26051	10.9141	-2.5855	0.0371307	0.999891	NM_017166	29332	Stmn1	GO:0000281(cytokinesis after mitosis)|GO:0005622(intracellular)|GO:0005737(cytoplasm)|GO:0005829(cytosol)|GO:0005874(microtubule)|GO:0007019(microtubule depolymerization)|GO:0007052(mitotic spindle organization)|GO:0007409(axonogenesis)|GO:0007420(brain development)|GO:0009615(response to virus)|GO:0015631(tubulin binding)|GO:0016020(membrane)|GO:0031110(regulation of microtubule polymerization o…
A_44_P1367257	A_44_P1367257	5.76266	6.05483	6.17701	6.30454	5.90037	6.07504	5.73245	6.07504	CAGAGAAAACAGTTGAGTCAGGTTGGGTGGGTGGGGAGATGTGAAATCACTCCACGTCAC	4516	A_44_P1367257	A_44_P1367257	Unknown	-0.23424	6.01024	-2.58491	0.0371622	0.999891		NA
A_44_P1106392	XM_001058198	6.31421	5.96963	6.15566	5.84967	6.33614	6.06699	6.13143	6.07504	TAGGAGGCTGGGGATTCACCCTTTCCTTTTGCTTGTACTGCCTTGATTATGATTTTCCCA	32550	Fndc10	XM_001058198	ref|PREDICTED: Rattus norvegicus fibronectin type III domain containing 10 (Fndc10), transcript variant X1, mRNA [XM_001058198]	0.244029	6.11234	2.58108	0.0373667	0.999891	XM_001058198	680656	Fndc10	GO:0016021(integral to membrane)
A_44_P1107468	A_44_P1107468	13.0001	13.2378	13.1085	13.4573	13.1423	13.2808	13.0505	13.2469	TGGGAGAAAGTTCCAGTTGGTAAGTTTACGTGTGTGTGTGTGTGTGTGTACATGAAGTAA	17863	A_44_P1107468	A_44_P1107468	Unknown	-0.230344	13.1906	-2.57892	0.0374831	0.999891		NA
A_64_P056698	NM_001162931	6.13785	6.55427	5.42347	6.51537	5.62327	6.3283	6.25582	6.07504	GGAATCAAACTATTCTCTTTCTGTGAGTGTGTGTATGTATGTGTTCCTAAGCATTGAATT	15291	Pom121l2	NM_001162931	ref|Rattus norvegicus POM121 transmembrane nucleoporin-like 2 (Pom121l2), transcript variant 2, mRNA [NM_001162931]	-0.508143	6.11417	-2.57811	0.0375265	0.999891	NM_001162931	502128	Pom121l2	GO:0005487(nucleocytoplasmic transporter activity)|GO:0006405(RNA export from nucleus)|GO:0006606(protein import into nucleus)|GO:0008139(nuclear localization sequence binding)|GO:0017056(structural constituent of nuclear pore)
A_44_P1092656	ENSRNOT00000020367	7.13806	6.86354	7.01518	6.81271	6.98489	6.87511	7.41636	7.06654	TTCTTTCCTCATCGCTCATGGCACAGTAACAAGCCTAAATAAACAGAGACCTGTGACCCT	19541	ENSRNOT00000020367	ENSRNOT00000020367	ens|zinc finger protein 2-like [Source:RGD Symbol;Acc:6500748] [ENSRNOT00000020367]	0.234148	7.02155	2.57553	0.0376659	0.999891	XM_003753768	NA
A_44_P759788	NM_001025034	6.1506	6.257	5.89886	6.65613	6.34448	6.56954	6.60053	6.83184	CTGGGTCCTATCACAAGTGTTATCTAAATAAAATATGAGATGCTGAAGGTAAGATGGCTT	31957	Fam107b	NM_001025034	ref|Rattus norvegicus family with sequence similarity 107, member B (Fam107b), mRNA [NM_001025034]	-0.330009	6.41362	-2.57472	0.0377097	0.999891	NM_001025034	498796	Fam107b	GO:0007605(sensory perception of sound)
A_64_P094855	NM_001109591	12.7048	12.5111	14.3993	13.6635	12.8268	10.6485	11.3156	11.1103	TGAATCCCGCATCCCCTCTCCCTGTAGCACCAGCAAATAAAGGTCGTGCTGTGACAGCCA	14657	Jsrp1	NM_001109591	ref|Rattus norvegicus junctional sarcoplasmic reticulum protein 1 (Jsrp1), mRNA [NM_001109591]	0.828255	12.3975	2.57329	0.037787	0.999891	NM_001109591	690423	Jsrp1	GO:0003009(skeletal muscle contraction)|GO:0016529(sarcoplasmic reticulum)|GO:0060314(regulation of ryanodine-sensitive calcium-release channel activity)|GO:0072657(protein localization in membrane)
A_64_P210238	AI548404	5.52095	5.80521	5.42347	5.81325	5.55395	5.65404	5.68417	5.87601	TTTTGTGAGATCAGACGACAGACGAGAGTCCCTTAACCGCCAAAGCCGTAGAGGGTGCGG	10452	AI548404	AI548404	gb|UI-R-C3-te-f-06-0-UI.s1 UI-R-C3 Rattus norvegicus cDNA clone UI-R-C3-te-f-06-0-UI 3', mRNA sequence [AI548404]	-0.241493	5.66638	-2.57291	0.0378079	0.999891	AI548404	NA
A_44_P425560	AA874873	5.63057	5.85357	5.39803	5.72736	5.71539	5.76266	5.48113	5.91688	ACAGTTCCTTCTTTATCTGTTCAAATAATATTACCCATCCCTCGAAAAACAAAAGGACAG	37708	AA874873	AA874873	gb|UI-R-E0-ci-d-11-0-UI.s1 UI-R-E0 Rattus norvegicus cDNA clone UI-R-E0-ci-d-11-0-UI 3' similar to gi [AA874873]	-0.258834	5.6857	-2.57096	0.0379135	0.999891	AA874873	NA
A_42_P493008	NM_001034997	5.92135	6.23562	5.8434	6.02052	5.88366	6.17451	5.79388	5.92803	AGCTACTAGAAGACTCGTTACAGAGGGAGTTTATTCAAAAGTGCCTGCAGTCTGAGCCTG	15558	Nrbp1	NM_001034997	ref|Rattus norvegicus nuclear receptor binding protein 1 (Nrbp1), mRNA [NM_001034997]	-0.229097	5.97512	-2.57021	0.0379546	0.999891	NM_001034997	619579	Nrbp1	GO:0004672(protein kinase activity)|GO:0004674(protein serine/threonine kinase activity)|GO:0005524(ATP binding)|GO:0005829(cytosol)|GO:0006468(protein phosphorylation)|GO:0006888(ER to Golgi vesicle-mediated transport)|GO:0012505(endomembrane system)|GO:0035556(intracellular signal transduction)|GO:0042802(identical protein binding)|GO:0042803(protein homodimerization activity)|GO:0048471(perinu…
A_44_P1132041	TC610667	6.45704	6.83065	6.63814	6.9641	6.32493	6.36158	6.22481	6.49252	GAGCGGGGCTCTGAGTGTAAGTTGTCGCAGATCTGCTACTTAGCATCCTTTTATAAAAAA	9192	TC610667	TC610667	Unknown	-0.250984	6.53672	-2.56591	0.0381898	0.999891		NA
A_44_P1107037	A_44_P1107037	5.6789	5.93468	5.39803	5.72736	5.23042	5.90789	5.71539	5.72736	ATTCGTGTACTTGCATGTACTGAGTCCGCTGTCTGTGCTGGTAGTTACAGAGTCTATTGT	44658	A_44_P1107037	A_44_P1107037	Unknown	-0.318634	5.665	-2.56302	0.0383488	0.999891		NA
A_44_P1369969	A_44_P1369969	7.93467	8.05788	7.68636	8.14678	7.99459	8.11883	8.18415	8.5061	TATCATGGATTTGGGGATGGTGGCAACTATGGTCCTGGTTACAGTAGTAGAGGAGGTTAT	41049	A_44_P1369969	A_44_P1369969	Unknown	-0.257456	8.07867	-2.5628	0.0383608	0.999891		NA
A_64_P091573	NM_001012109	6.15693	6.03159	6.07303	5.98537	6.1506	5.68241	6.3034	5.90187	GACTACATGGAGAGATACAGAATAGAGATGGTTTTCAGGACAAATAAAGCTAACATTGGG	8815	Galnt14	NM_001012109	ref|Rattus norvegicus polypeptide N-acetylgalactosaminyltransferase 14 (Galnt14), mRNA [NM_001012109]	0.270677	6.03565	2.5597	0.038532	0.999891	NM_001012109	313878	Galnt14	GO:0000139(Golgi membrane)|GO:0006486(protein glycosylation)|GO:0016021(integral to membrane)|GO:0016757(transferase activity, transferring glycosyl groups)|GO:0030246(carbohydrate binding)
A_44_P1113359	XM_017599949	8.23142	8.11754	9.39066	8.79252	8.0041	7.70506	7.65963	7.52193	CTGCCCTTGCGATCTCCCCCACAAAAGAATGTAGGATAGAATAAAACAAACAAGCCATCA	26293	Ints9	XM_017599949	ref|PREDICTED: Rattus norvegicus integrator complex subunit 9 (Ints9), transcript variant X2, mRNA [XM_017599949]	0.287193	8.17786	2.55876	0.0385839	0.999891	XM_017599949	290322	Ints9	GO:0005634(nucleus)|GO:0005654(nucleoplasm)|GO:0005829(cytosol)|GO:0016180(snRNA processing)|GO:0032039(integrator complex)
A_64_P105988	ENSRNOT00000045948	6.6061	6.54947	8.15724	7.34411	5.97967	5.81325	5.99318	5.60301	TTCACCCGAATCTCCCCATATGTGTCCTGGATTAATATAGTCCTAAGTGCAAGTAGCTGA	39109	Mcpt1l3	ENSRNOT00000045948	ens|mast cell protease 1-like 3 [Source:RGD Symbol;Acc:1302933] [ENSRNOT00000045948]	0.356586	6.50575	2.5562	0.0387265	0.999891	XM_008770719	408209	Mcpt1l3	GO:0004252(serine-type endopeptidase activity)|GO:0006508(proteolysis)
A_44_P1157939	A_44_P1157939	5.97394	5.85357	6.07303	5.82443	6.19435	5.6251	5.93909	5.77424	CTTCGCTGTCCAGGACCACAGAAAGCACAGTAAAGGAGTCAGGAGCCATGGGAGTCTTCT	31496	A_44_P1157939	A_44_P1157939	Unknown	0.275765	5.90722	2.5555	0.0387655	0.999891		NA
A_44_P532570	ENSRNOT00000033837	5.98537	6.33167	6.32043	6.43115	6.27224	6.38443	6.53592	7.12714	AGAAAAGAATTAAGCAGAACAGAACAGATCAGAAAAGAGTTGAGTATTAAGGCTTCCTCC	7167	RGD1310335	ENSRNOT00000033837	ens|similar to RIKEN cDNA C330027C09 [Source:RGD Symbol;Acc:1310335] [ENSRNOT00000033837]	-0.290103	6.42354	-2.55341	0.0388822	0.999891	XM_001064580	360711	RGD1310335	GO:0005737(cytoplasm)|GO:0005829(cytosol)|GO:0005886(plasma membrane)|GO:0007283(spermatogenesis)|GO:0045296(cadherin binding)|GO:2000179(positive regulation of neural precursor cell proliferation)
A_64_P010940	ENSRNOT00000059668	5.41715	5.75934	5.6251	5.67714	5.55395	5.76266	5.48113	5.8928	TGAACATGGCTACAGTAGTCATTGCATGTTTCCCAACTGTGAGTCCCTTTCTGGTGATCA	45344	Vom1r21	ENSRNOT00000059668	ens|vomeronasal 1 receptor 21 [Source:RGD Symbol;Acc:1359719] [ENSRNOT00000059668]	-0.253648	5.64616	-2.5513	0.0389999	0.999891	AY510339	494229	Vom1r21	GO:0005886(plasma membrane)|GO:0007186(G-protein coupled receptor signaling pathway)|GO:0007606(sensory perception of chemical stimulus)|GO:0016021(integral to membrane)|GO:0016503(pheromone receptor activity)|GO:0019236(response to pheromone)
A_44_P1132952	A_44_P1132952	5.94056	5.75934	5.87139	5.81325	6.19435	5.76266	5.82443	5.45875	ACCTTGCATTCAGGAGCGGGAGAACAGGAGCAGATGTTTACTTGTAAGGCTCATTTACAA	19660	A_44_P1132952	A_44_P1132952	Unknown	0.259184	5.82809	2.55011	0.0390672	0.999891		NA
A_43_P12453	NM_030839	5.89886	5.58058	6.09364	5.39161	5.78245	5.6251	5.59557	5.50714	AAACAGACAAAACGGGCCAAGCACAAGATCAACCCCGTGTGGAATGAGATGATCATGTTT	20098	Syt13	NM_030839	ref|Rattus norvegicus synaptotagmin 13 (Syt13), mRNA [NM_030839]	0.316525	5.68437	2.54877	0.0391423	0.999891	NM_030839	80977	Syt13	GO:0005509(calcium ion binding)|GO:0005544(calcium-dependent phospholipid binding)|GO:0005886(plasma membrane)|GO:0005887(integral to plasma membrane)|GO:0006906(vesicle fusion)|GO:0016021(integral to membrane)|GO:0016192(vesicle-mediated transport)|GO:0017158(regulation of calcium ion-dependent exocytosis)|GO:0019905(syntaxin binding)|GO:0030133(transport vesicle)|GO:0030276(clathrin binding)|GO…
A_44_P1368475	ENSRNOT00000091130	5.65583	5.85357	5.56733	5.67714	5.47709	5.76266	5.7016	6.02745	GCTTTAACAGCCTTCTGCTGCCTGGATATGTTATGTTTTGTAGGTGGTGTCATCCATTAG	35829	ENSRNOT00000091130	ENSRNOT00000091130	Unknown	-0.229744	5.71533	-2.54826	0.039171	0.999891	XM_017587727	NA
A_44_P175520	ENSRNOT00000020004	5.49719	5.75051	5.55564	5.65361	5.60778	5.99375	5.6385	5.84981	TACCTGGGGAACAAGCTCAACTTCGCCTTTTCCAAGGACTTGGTGACACTTGAGGTCACA	33028	Pgghg	ENSRNOT00000020004	ens|protein-glucosylgalactosylhydroxylysine glucosidase [Source:RGD Symbol;Acc:1306015] [ENSRNOT00000020004]	-0.237142	5.69335	-2.54702	0.0392411	0.999891	XM_006223561	309103	Pgghg	GO:0005618(cell wall)|GO:0005829(cytosol)|GO:0005975(carbohydrate metabolic process)|GO:0016787(hydrolase activity)|GO:0047402(protein-glucosylgalactosylhydroxylysine glucosidase activity)
A_44_P747545	ENSRNOT00000093410	5.80521	5.40869	5.8434	5.56542	5.84183	5.56542	5.6683	5.6251	GTTCCCCGGTGAGTCCTTTGTTTAAGTAGGAAGCCATGATTTCATGCATGGCTACTTTCT	28824	Xpr1	ENSRNOT00000093410	ens|xenotropic and polytropic retrovirus receptor 1 [Source:RGD Symbol;Acc:1306554] [ENSRNOT00000093410]	0.248525	5.66542	2.54651	0.0392699	0.999891	BC161992	289424	Xpr1	GO:0000822(inositol hexakisphosphate binding)|GO:0001618(viral receptor activity)|GO:0004872(receptor activity)|GO:0005737(cytoplasm)|GO:0009615(response to virus)|GO:0015114(phosphate ion transmembrane transporter activity)|GO:0015562(efflux transmembrane transporter activity)|GO:0016021(integral to membrane)|GO:0030643(cellular phosphate ion homeostasis)|GO:0031226(intrinsic to plasma membrane)…
A_64_P133410	NM_020087	7.44225	7.40709	8.05381	7.24832	7.57017	7.37214	7.66341	7.28867	TCTTGAAGTGTGACAGAGTTGGTCACCAGCCCAGACCCCCAGTCTTCCTTTATTTATAAT	12891	Notch3	NM_020087	ref|Rattus norvegicus notch 3 (Notch3), mRNA [NM_020087]	0.353355	7.50574	2.54617	0.039289	0.999891	NM_020087	56761	Notch3	GO:0000122(negative regulation of transcription from RNA polymerase II promoter)|GO:0004872(receptor activity)|GO:0005509(calcium ion binding)|GO:0005634(nucleus)|GO:0005654(nucleoplasm)|GO:0005829(cytosol)|GO:0005886(plasma membrane)|GO:0006351(transcription, DNA-dependent)|GO:0006355(regulation of transcription, DNA-dependent)|GO:0007219(Notch signaling pathway)|GO:0007275(multicellular organis…
A_64_P030614	NM_001100967	6.58653	6.40798	7.0082	6.46216	6.54947	6.56479	7.03182	6.42014	TTCTCTTCACTTCTTGCCTCTGGCTCAGCCTGGCCCAGTATGTGGTGTTGGGTCCACAGA	11513	Nyx	NM_001100967	ref|Rattus norvegicus nyctalopin (Nyx), mRNA [NM_001100967]	0.330236	6.62888	2.53458	0.0399492	0.999891	NM_001100967	302516	Nyx	GO:0003674(molecular_function)|GO:0004860(protein kinase inhibitor activity)|GO:0005575(cellular_component)|GO:0005622(intracellular)|GO:0005737(cytoplasm)|GO:0006469(negative regulation of protein kinase activity)|GO:0007601(visual perception)|GO:0008150(biological_process)|GO:0019221(cytokine-mediated signaling pathway)|GO:0046426(negative regulation of JAK-STAT cascade)
A_44_P105844	AA818899	5.78409	5.49719	5.79225	5.65046	5.65404	5.50912	5.85279	5.50714	CAGGGTCCAGGGTAAAAGCTGTCCACTGCAGCATCAGAAGTGGATGCTGAGGGAAAAGGA	912	AA818899	AA818899	gb|UI-R-A0-av-d-10-0-UI.s1 UI-R-A0 Rattus norvegicus cDNA clone UI-R-A0-av-d-10-0-UI 3', mRNA sequence [AA818899]	0.229819	5.65588	2.52705	0.0403847	0.999891	AA818899	NA
A_44_P728793	NM_001109100	6.11591	6.00936	6.54078	6.14424	6.13657	5.95371	6.02052	5.75934	GGAAAAGGTATCGAAGGACGGGAAGAGACCACTGACAACTCAGGCTATGTGAGTGGCTAC	29225	Tppp2	NM_001109100	ref|Rattus norvegicus tubulin polymerization-promoting protein family member 2 (Tppp2), mRNA [NM_001109100]	0.236781	6.08505	2.52424	0.0405485	0.999891	NM_001109100	498497	Tppp2	GO:0001578(microtubule bundle formation)|GO:0005829(cytosol)|GO:0015631(tubulin binding)
A_44_P271435	NM_206815	5.78409	5.65762	6.02052	5.65046	5.78245	5.6251	5.54432	5.27069	ATGCAAGAACGGTCGGAAGAACTGCCACGAGAGTGTGAAGCCTGTCAAAATGACTGACTG	29546	Rnase6	NM_206815	ref|Rattus norvegicus ribonuclease, RNase A family, 6 (Rnase6), mRNA [NM_206815]	0.231881	5.66691	2.51706	0.04097	0.999891	NM_206815	305842	Rnase6	GO:0003674(molecular_function)|GO:0003676(nucleic acid binding)|GO:0004519(endonuclease activity)|GO:0004540(ribonuclease activity)|GO:0005575(cellular_component)|GO:0005615(extracellular space)|GO:0005622(intracellular)|GO:0008150(biological_process)|GO:0019731(antibacterial humoral response)|GO:0031410(cytoplasmic vesicle)|GO:0045087(innate immune response)|GO:0050829(defense response to Gram-n…
A_43_P15620	NM_053632	6.04803	5.8292	6.28964	5.96386	6.18198	5.70851	5.88061	5.8481	AGATGAAGAAAGGGTCCATCTTCAAGGGCTTTGAGGAGGCAGAAATTCACTTTCTCCCAT	921	Inpp5e	NM_053632	ref|Rattus norvegicus inositol polyphosphate-5-phosphatase E (Inpp5e), mRNA [NM_053632]	0.262647	5.96874	2.5147	0.0411095	0.999891	NM_053632	114089	Inpp5e	GO:0000139(Golgi membrane)|GO:0001726(ruffle)|GO:0004439(phosphatidylinositol-4,5-bisphosphate 5-phosphatase activity)|GO:0004445(inositol-polyphosphate 5-phosphatase activity)|GO:0005737(cytoplasm)|GO:0005886(plasma membrane)|GO:0005930(axoneme)|GO:0014067(negative regulation of phosphatidylinositol 3-kinase cascade)|GO:0016314(phosphatidylinositol-3,4,5-trisphosphate 3-phosphatase activity)|GO:…
A_44_P342578	NM_001313815	7.37513	7.83789	7.53633	7.7016	7.38136	7.49469	7.33045	7.58057	GCAGAAACAGCATTTGGGGTTTTACCTGTGTTTGAAGAAGAGACTCACATTTTCCAGAAA	6222	Nexmif	NM_001313815	ref|Rattus norvegicus similar to KIAA2022 protein (RGD1561931), mRNA [NM_001313815]	-0.247869	7.52975	-2.5137	0.0411688	0.999891	NM_001313815	302396	Nexmif	GO:0005634(nucleus)|GO:0007399(nervous system development)|GO:0016035(zeta DNA polymerase complex)|GO:0042276(error-prone translesion synthesis)
A_44_P1120428	A_44_P1120428	5.6141	5.67184	5.5111	5.70333	5.131	5.63784	5.28464	5.58622	GCTTTCCATTCCTTGTTTTCTGTTAACCTCTCTGGATTTTAAATATGTGTTGTGGCTGCT	38944	A_44_P1120428	A_44_P1120428	Unknown	-0.264597	5.51751	-2.5133	0.0411929	0.999891		NA
A_64_P154922	NM_001105874	11.5914	12.0006	11.1601	11.3564	10.2765	10.3081	8.75336	9.15974	GGTGAACAAGAACTCTATGGCTGTAGTTAACTCACAATTTTTAAATAAAGGATACCACAG	41564	Mylk	NM_001105874	ref|Rattus norvegicus myosin light chain kinase (Mylk), mRNA [NM_001105874]	-0.260854	10.5758	-2.51183	0.0412801	0.999891	NM_001105874	288057	Mylk	GO:0001725(stress fiber)|GO:0004672(protein kinase activity)|GO:0004687(myosin light chain kinase activity)|GO:0005524(ATP binding)|GO:0005737(cytoplasm)|GO:0005911(cell-cell junction)|GO:0006468(protein phosphorylation)|GO:0006939(smooth muscle contraction)|GO:0014820(tonic smooth muscle contraction)|GO:0019899(enzyme binding)|GO:0030027(lamellipodium)|GO:0030335(positive regulation of cell migr…
A_44_P1098465	XM_006255208	6.8239	6.88697	8.81971	7.02768	6.58606	6.11591	6.29768	5.74343	CCATCTCCCCATCGACTTGGTGAACTGTGTATCTTGCTATTTTGCTGAAAGTGTTTATCA	19596	LOC102548978	XM_006255208	ref|PREDICTED: Rattus norvegicus uncharacterized LOC102548978 (LOC102548978), transcript variant X1, mRNA [XM_006255208]	0.688341	6.78767	2.5114	0.0413057	0.999891	XM_006255208	102548978	LOC102548978
A_64_P140956	NM_001013141	7.34467	7.61732	7.21654	7.48843	7.35214	7.53049	7.54094	7.69029	GGATCCACATAAAAGAACTTCTGATCTCATGTTCAGGGTAGCTGATATTTTAACAAATCT	31765	Zfp35	NM_001013141	ref|Rattus norvegicus zinc finger protein 35 (Zfp35), mRNA [NM_001013141]	-0.218059	7.4726	-2.5088	0.0414605	0.999891	NM_001013141	307547	Zfp35	GO:0002437(inflammatory response to antigenic stimulus)|GO:0002829(negative regulation of type 2 immune response)|GO:0045629(negative regulation of T-helper 2 cell differentiation)
A_43_P15577	NM_032617	6.6677	6.49502	6.89835	6.65613	6.85305	6.62541	7.19147	6.98276	AGAAATCTACCGTATTGTGTCACAGAAGCAAATTGCTGACCGTGCAGCTCATGATGAGTC	35716	Rab11b	NM_032617	ref|Rattus norvegicus RAB11B, member RAS oncogene family (Rab11b), mRNA [NM_032617]	0.212816	6.79624	2.50692	0.0415729	0.999891	NM_032617	79434	Rab11b	GO:0001881(receptor recycling)|GO:0003924(GTPase activity)|GO:0005525(GTP binding)|GO:0005737(cytoplasm)|GO:0005739(mitochondrion)|GO:0006897(endocytosis)|GO:0008021(synaptic vesicle)|GO:0019003(GDP binding)|GO:0030054(cell junction)|GO:0030670(phagocytic vesicle membrane)|GO:0031410(cytoplasmic vesicle)|GO:0031489(myosin V binding)|GO:0032402(melanosome transport)|GO:0033572(transferrin transpor…
A_44_P287541	CK477777	5.5597	5.72224	5.32118	5.61961	5.47709	5.6251	5.52095	5.79225	ATTTGTTAAATGAATCCTTTTATCTGCAACTTACAAGAGCCTTAAACCCTACTTAGGAGC	34218	CK477777	CK477777	gb|AGENCOURT_17578517 NIH_MGC_232 Rattus norvegicus cDNA clone IMAGE:7125628 5', mRNA sequence [CK477777]	-0.220073	5.57977	-2.50114	0.041921	0.999891	CK477777	NA
A_64_P095231	XM_006225918	5.84967	5.81965	6.65523	6.24159	6.00796	5.56542	5.90789	5.72736	TTGGTCAAAGGGAAGAACATGCAGAAACGAGGATCCAAAGGAGACAGGTGCTATAACTGT	32504	LOC503116	XM_006225918	ref|PREDICTED: Rattus norvegicus similar to lin-28 homolog (LOC503116), transcript variant X2, mRNA [XM_006225918]	0.266686	5.97185	2.50063	0.0419516	0.999891	XM_006225918	503116	LOC503116
A_64_P085530	NM_139192	11.2365	11.3772	11.9274	12.1619	12.2212	12.4253	11.0205	11.3081	GCCAAAGTGCAAGCCTACCTACTCACTGCCATAAAAACTATTCAGGAAACCTTTTCCTGG	1336	Scd	NM_139192	ref|Rattus norvegicus stearoyl-CoA desaturase (Scd), mRNA [NM_139192]	-0.216726	11.7098	-2.49893	0.0420547	0.999891	NM_139192	246074	Scd	GO:0004768(stearoyl-CoA 9-desaturase activity)|GO:0005506(iron ion binding)|GO:0005730(nucleolus)|GO:0005783(endoplasmic reticulum)|GO:0005789(endoplasmic reticulum membrane)|GO:0006633(fatty acid biosynthetic process)|GO:0006636(unsaturated fatty acid biosynthetic process)|GO:0006641(triglyceride metabolic process)|GO:0008610(lipid biosynthetic process)|GO:0016020(membrane)|GO:0016021(integral t…
A_44_P1094775	A_44_P1094775	16.4367	16.6195	18.122	17.1546	16.4556	15.0709	14.9487	14.6574	ACTCGCGCCCCTGAGCAGACCCAGGCCCCGGGCCCGAGTCCTGGCGATCAATCTCATTGA	11069	A_44_P1094775	A_44_P1094775	Unknown	0.615145	16.1832	2.49567	0.0422531	0.999891		NA
A_44_P1119996	XR_590947	5.5993	5.78409	5.46897	5.59184	5.92877	6.13657	5.54432	6.00094	TTACTAAACGATCTGTTGCTTGTTTTCCCTGTGCTCAGTGTCCTTGACTGAGGACGCATT	38141	LOC103691480	XR_590947	ref|PREDICTED: Rattus norvegicus uncharacterized LOC103691480 (LOC103691480), ncRNA [XR_590947]	-0.243021	5.75685	-2.49502	0.0422926	0.999891	XR_590947	103691480	LOC103691480
A_44_P153825	NM_001000900	5.34799	5.52291	5.42347	5.57869	5.63602	5.87447	5.37649	5.67714	GCGTCGCTTTGGTTATCCTTTTCACGTCTGTCCTTGCAGCAATATTTGCATACAGCAACA	43533	Olr830	NM_001000900	ref|Rattus norvegicus olfactory receptor 830 (Olr830), mRNA [NM_001000900]	-0.217308	5.55465	-2.49488	0.0423012	0.999891	NM_001000900	405210	Olr830	GO:0004930(G-protein coupled receptor activity)|GO:0004984(olfactory receptor activity)|GO:0005886(plasma membrane)|GO:0007186(G-protein coupled receptor signaling pathway)|GO:0016021(integral to membrane)|GO:0050911(detection of chemical stimulus involved in sensory perception of smell)
A_42_P716352	NM_031154	8.20752	7.73075	9.16415	9.06216	9.49068	9.29357	8.23636	8.01739	CTCCCCGGCAGATGGGGTCTATCTGGAGACAGTAGATTGCTAGCAGCTTTGACCACCGTA	18403	Gstm7	NM_031154	ref|Rattus norvegicus glutathione S-transferase, mu 7 (Gstm7), mRNA [NM_031154]	0.248712	8.65032	2.49421	0.0423422	0.999891	NM_031154	81869	Gstm7	GO:0004364(glutathione transferase activity)|GO:0004602(glutathione peroxidase activity)|GO:0005102(receptor binding)|GO:0005737(cytoplasm)|GO:0006749(glutathione metabolic process)|GO:0010880(regulation of release of sequestered calcium ion into cytosol by sarcoplasmic reticulum)|GO:0016529(sarcoplasmic reticulum)|GO:0018916(nitrobenzene metabolic process)|GO:0019899(enzyme binding)|GO:0042178(x…
A_43_P22942	ENSRNOT00000035678	6.24872	6.13657	6.21877	5.89886	6.32493	6.19435	6.3283	5.92803	TGAGAGAAGACATAGATACACTGAGCTGTTACTGCCTGGCTTCATGGTCCTTACTGCTAA	10013	ENSRNOT00000035678	ENSRNOT00000035678	ens|lymphocyte antigen 6 complex, locus K [Source:RGD Symbol;Acc:2322953] [ENSRNOT00000035678]	0.240731	6.15981	2.4924	0.0424528	0.999891	XM_008765619	NA
A_42_P746851	ENSRNOT00000090918	8.9439	9.33178	9.40231	9.45163	9.09596	9.36827	9.42486	9.67592	GGAGAAGGGTTGGAAGCATGTACATTTTCTTCTGGTAGTAAGAGTGGGTTAAAAGAAGCT	5580	Amot	ENSRNOT00000090918	ens|angiomotin [Source:RGD Symbol;Acc:1564027] [ENSRNOT00000090918]	-0.24014	9.33683	-2.49117	0.0425279	0.999891	XM_006257420	300289	Amot	GO:0001570(vasculogenesis)|GO:0001701(in utero embryonic development)|GO:0001702(gastrulation with mouth forming second)|GO:0001725(stress fiber)|GO:0001726(ruffle)|GO:0003365(establishment of cell polarity involved in ameboidal cell migration)|GO:0004872(receptor activity)|GO:0005515(protein binding)|GO:0005737(cytoplasm)|GO:0005884(actin filament)|GO:0005923(tight junction)|GO:0006935(chemotaxi…
A_43_P13577	ENSRNOT00000083643	8.01111	8.2502	7.75224	8.47742	7.93578	8.09166	7.86676	7.99565	TGGTTGACTCTGGCTTTTACCGTAATTATGCAGAGTAATCAGAAATGGCACTGTCAAAAA	9540	Magt1	ENSRNOT00000083643	ens|magnesium transporter 1 [Source:RGD Symbol;Acc:620094] [ENSRNOT00000083643]	-0.312258	8.0476	-2.49087	0.0425462	0.999891	CF109793	116967	Magt1	GO:0004579(dolichyl-diphosphooligosaccharide-protein glycotransferase activity)|GO:0005783(endoplasmic reticulum)|GO:0005886(plasma membrane)|GO:0006810(transport)|GO:0008250(oligosaccharyltransferase complex)|GO:0015095(magnesium ion transmembrane transporter activity)|GO:0015693(magnesium ion transport)|GO:0016020(membrane)|GO:0016021(integral to membrane)|GO:0018279(protein N-linked glycosylat…
A_44_P1129095	XR_602054	6.19558	6.09628	7.44329	6.86393	6.27224	6.16323	6.20172	5.86212	TTCTCCCTTTCATAGTCCCCCATAGCAATGACAGATGGGTCATCTTTGCTGCTAAAAGCA	28904	LOC103695350	XR_602054	ref|PREDICTED: Rattus norvegicus uncharacterized LOC103695350 (LOC103695350), ncRNA [XR_602054]	0.281817	6.3873	2.48975	0.0426151	0.999891	XR_602054	103695350	LOC103695350
A_44_P1145335	A_44_P1145335	6.70707	6.42906	7.83315	7.08857	6.31364	6.34725	6.31477	5.95226	ATCCCCTAGACCTTGAAGCTGCTTGCCAAATCTCCCATTCTAGATACACGGTTCTTTTTT	9331	A_44_P1145335	A_44_P1145335	Unknown	0.337875	6.62322	2.48908	0.0426567	0.999891		NA
A_44_P1086794	NM_199269	5.84967	6.31477	5.71024	5.70333	5.62327	5.86367	5.54432	5.92803	GTGCTTTTGTGGCTAAAATGATTACAGCTTCATCTGGTTGAACTCTGGAAAAAGAAAATA	20651	Mdga2	NM_199269	ref|Rattus norvegicus MAM domain containing glycosylphosphatidylinositol anchor 2 (Mdga2), mRNA [NM_199269]	-0.270575	5.81716	-2.48695	0.0427878	0.999891	NM_199269	314180	Mdga2	GO:0005886(plasma membrane)|GO:0007389(pattern specification process)|GO:0016021(integral to membrane)|GO:0021522(spinal cord motor neuron differentiation)|GO:0031225(anchored to membrane)
A_44_P1138115	XM_017600773	5.97394	5.81965	6.15566	5.89886	6.12628	5.97394	5.99318	5.67714	AGATCAAGTCAGCCTGACTACGTAACAAGACCCTGCCACAAAGACTAATAAACACATAAA	20313	LOC102557539	XM_017600773	ref|PREDICTED: Rattus norvegicus uncharacterized LOC102557539 (LOC102557539), mRNA [XM_017600773]	0.219869	5.95233	2.48581	0.0428581	0.999891	XM_017600773	102557539	LOC102557539
A_44_P1082024	NM_001003705	7.84888	7.97752	7.62624	7.96097	7.75057	7.8762	7.32512	7.66252	ACATGTGACCAGATGCAGCTCTCAGAGCTGTGGAGCTGCCCAAGTCCCACGTACTGTTCT	25761	Slc38a7	NM_001003705	ref|Rattus norvegicus solute carrier family 38, member 7 (Slc38a7), mRNA [NM_001003705]	-0.231598	7.7535	-2.48109	0.0431511	0.999891	NM_001003705	291840	Slc38a7	GO:0005290(L-histidine transmembrane transporter activity)|GO:0005313(L-glutamate transmembrane transporter activity)|GO:0006814(sodium ion transport)|GO:0006867(asparagine transport)|GO:0006868(glutamine transport)|GO:0015179(L-amino acid transmembrane transporter activity)|GO:0015180(L-alanine transmembrane transporter activity)|GO:0015182(L-asparagine transmembrane transporter activity)|GO:001…
A_64_P106693	NM_001009688	8.38276	8.53266	8.33922	8.50797	8.10117	8.34112	8.0271	8.33926	GCCTCTAACATTAGGCTGGGAAATAGGTTTGTGCTTGATTCTTAATACATGTTAGAAAAT	12136	Thumpd1	NM_001009688	ref|Rattus norvegicus THUMP domain containing 1 (Thumpd1), mRNA [NM_001009688]	-0.217691	8.32141	-2.47911	0.0432745	0.999891	NM_001009688	309041	Thumpd1	GO:0003723(RNA binding)
A_44_P1364305	A_44_P1364305	10.337	11.287	10.9446	10.8822	10.7984	10.9357	10.1221	10.9373	CCCCCTGCGCTGCTGGCGTCCGCCCTCGGCCTGGGGAGCTGCGTGCCCTGGGGAGCCGGC	11701	A_44_P1364305	A_44_P1364305	Unknown	-0.460056	10.7805	-2.47826	0.0433279	0.999891		NA
A_44_P950583	CO396335	6.58653	6.88163	6.42906	6.70015	6.61854	6.95541	6.3034	6.34393	TATGATACGTGGATGTATTCTGAATTCTAGTTGATGAGTTCTTGACAACATAGGCTCTTT	13410	CO396335	CO396335	gb|AGENCOURT_26737670 NIH_MGC_255 Rattus norvegicus cDNA clone IMAGE:7317613 5', mRNA sequence [CO396335]	-0.235896	6.60233	-2.47817	0.043333	0.999891	CO396335	NA
A_44_P1162945	XM_006254078	13.0825	13.3256	15.4756	14.4001	13.4079	11.6048	12.0257	11.6401	AGCCCTCACCTCCCCCTGAGAAATGGCCTTTTTACTTCTGTGGTTCTTTTTATGTTGCTT	11692	LOC102553208	XM_006254078	ref|PREDICTED: Rattus norvegicus ral guanine nucleotide dissociation stimulator-like (LOC102553208), transcript variant X2, mRNA [XM_006254078]	0.75526	13.1203	2.47676	0.0434213	0.999891	XM_006254078	102553208	LOC102553208
A_44_P1126009	XR_001838143	8.59296	8.88105	8.70793	8.93768	8.57947	8.7498	8.44	8.60748	CTAGCTGAATCAGGGCATTCCGGGTTGAAAGAGAGACCCTGCCTCAAAAATATTAAAAAA	25006	LOC102546564	XR_001838143	ref|PREDICTED: Rattus norvegicus uncharacterized LOC102546564 (LOC102546564), ncRNA [XR_001838143]	-0.21391	8.68705	-2.47537	0.0435089	0.999891	XR_001838143	102546564	LOC102546564
A_44_P1157723	A_44_P1157723	6.19558	6.42906	7.05844	7.28463	7.06721	7.1387	6.88925	7.33129	TCAAAGTCCAGCTCCACTACCTATTTCAAAAGAAACAGCCACTCGGGAAACTTTTCATAA	1011	A_44_P1157723	A_44_P1157723	Unknown	-0.243299	6.92427	-2.47534	0.0435105	0.999891		NA
A_64_P125715	NM_001110811	5.9953	6.15945	5.81805	5.99812	5.82602	5.9953	5.52095	5.92803	CTGGAGTGCTTTTCTGGTTGCAATAGTTAAAATAAAGGCTTCTTCTGTGATGTTTTCCTT	12600	Serinc4	NM_001110811	ref|Rattus norvegicus serine incorporator 4 (Serinc4), mRNA [NM_001110811]	-0.230145	5.90515	-2.47489	0.0435392	0.999891	NM_001110811	311358	Serinc4	GO:0008654(phospholipid biosynthetic process)|GO:0015194(L-serine transmembrane transporter activity)|GO:0015825(L-serine transport)|GO:0016021(integral to membrane)
A_43_P11450	U47921	6.72508	7.05777	6.66948	6.98276	6.75378	7.0965	6.34947	6.35278	GGACCCTGGTCACCCATGAGAATGGAGCCCCTGGCAGACAATAAAGAGCAGGTGCGAATT	11726	Crygb	U47921	tc|CRYAA_RAT (P24623) Alpha crystallin A chain [Contains: Alpha crystallin A chain, short form], complete [TC646759]	-0.248	6.74845	-2.4725	0.0436896	0.999891	U47921	301468	Crygb	GO:0001654(eye development)|GO:0002088(lens development in camera-type eye)|GO:0003674(molecular_function)|GO:0005212(structural constituent of eye lens)|GO:0005575(cellular_component)|GO:0005634(nucleus)|GO:0005737(cytoplasm)|GO:0070307(lens fiber cell development)|GO:0070309(lens fiber cell morphogenesis)
A_44_P1104045	ENSRNOT00000028904	8.68226	8.00621	8.365	7.90977	7.97645	8.01948	8.03675	7.81245	CAGATAATAAATATCAAAATTCTGGCATTTCATCCTATAAAACCTACCCCGTGAGAGCAA	20938	Bmp2	ENSRNOT00000028904	ens|bone morphogenetic protein 2 [Source:RGD Symbol;Acc:2211] [ENSRNOT00000028904]	0.328139	8.10104	2.47192	0.0437264	0.999891	XM_008762246	29373	Bmp2	GO:0000122(negative regulation of transcription from RNA polymerase II promoter)|GO:0000187(activation of MAPK activity)|GO:0001503(ossification)|GO:0001649(osteoblast differentiation)|GO:0001658(branching involved in ureteric bud morphogenesis)|GO:0001666(response to hypoxia)|GO:0001701(in utero embryonic development)|GO:0001837(epithelial to mesenchymal transition)|GO:0001934(positive regulatio…
A_42_P653895	D45854	7.39182	7.63201	7.16721	7.29651	7.01718	7.26835	7.51911	7.7507	TTTACCTTTTCTCTTTTTGATCTGTGGTTGAATTAAAATCATTAGCATTCGCTTTGTGGT	12504	Ptk2b	D45854	tc|FAK2_RAT (P70600) Protein tyrosine kinase 2 beta (Focal adhesion kinase 2) (FADK 2) (Proline-rich tyrosine kinase 2) (Cell adhesion kinase beta) (CAK beta) (Calcium-dependent tyrosine kinase) (CADTK) , complete [TC574047]	-0.21306	7.38036	-2.46711	0.0440308	0.999891	D45854	50646	Ptk2b	GO:0000165(MAPK cascade)|GO:0000302(response to reactive oxygen species)|GO:0001525(angiogenesis)|GO:0001556(oocyte maturation)|GO:0001666(response to hypoxia)|GO:0001954(positive regulation of cell-matrix adhesion)|GO:0002040(sprouting angiogenesis)|GO:0002250(adaptive immune response)|GO:0002315(marginal zone B cell differentiation)|GO:0004672(protein kinase activity)|GO:0004683(calmodulin-depe…
A_44_P372148	NM_001109231	6.02745	5.48113	5.73922	5.56542	5.90037	5.73584	6.15693	6.00094	CCTTGCTTCAGTATTGGGCAGTGGACCATCCGGCCTAGAACTTTACCCTTGGGGTCCAGT	10315	Lrrc61	NM_001109231	ref|Rattus norvegicus leucine rich repeat containing 61 (Lrrc61), mRNA [NM_001109231]	0.260157	5.82591	2.46593	0.0441059	0.999891	NM_001109231	500111	Lrrc61
A_44_P387086	XM_003749751	5.82443	5.58058	6.09364	5.98537	5.97967	5.56542	5.71539	5.54432	AACCGCAGGATGAAAATGAAGAAGATCAACAAGGACCGAGCAAAAGACGAGTGAGCCTTT	6002	LOC103689925	XM_003749751	ref|PREDICTED: Rattus norvegicus homeobox protein Hox-A9 (LOC103689925), transcript variant X2, mRNA [XM_003749751]	0.234359	5.7861	2.46582	0.0441129	0.999891	XM_003749751	103689925	LOC103689925	GO:0005634(nucleus)|GO:0006351(transcription, DNA-dependent)|GO:0006355(regulation of transcription, DNA-dependent)|GO:0043565(sequence-specific DNA binding)
A_64_P063249	NM_021590	5.76266	5.75934	5.8292	5.56542	6.03021	5.68241	6.07102	5.67714	CTTGTTTAGCAAACCTGGAGCCCTGGGGTTGATCTCTGACATAAATAAATAGATGTACAC	31387	Aipl1	NM_021590	ref|Rattus norvegicus aryl hydrocarbon receptor-interacting protein-like 1 (Aipl1), mRNA [NM_021590]	0.252195	5.79717	2.46518	0.0441538	0.999891	NM_021590	59110	Aipl1	GO:0001895(retina homeostasis)|GO:0001917(photoreceptor inner segment)|GO:0001918(farnesylated protein binding)|GO:0003674(molecular_function)|GO:0005575(cellular_component)|GO:0005634(nucleus)|GO:0005737(cytoplasm)|GO:0007601(visual perception)|GO:0007603(phototransduction, visible light)|GO:0008150(biological_process)|GO:0018343(protein farnesylation)|GO:0030823(regulation of cGMP metabolic pro…
A_64_P022210	NM_001143881	6.07904	5.96963	6.49652	5.98537	6.40585	6.26053	6.3283	6.07504	GGCCTTCGTGTGTCTCTCTATTCCCTTACACTGTAATTTTGTAAAATTTTCTGTAATGTC	29649	Il20	NM_001143881	ref|Rattus norvegicus interleukin 20 (Il20), mRNA [NM_001143881]	0.254789	6.20004	2.4581	0.0446077	0.999891	NM_001143881	681112	Il20	GO:0003674(molecular_function)|GO:0005125(cytokine activity)|GO:0005575(cellular_component)|GO:0005615(extracellular space)|GO:0008150(biological_process)|GO:0045517(interleukin-20 receptor binding)|GO:0045518(interleukin-22 receptor binding)|GO:0045672(positive regulation of osteoclast differentiation)
A_44_P444801	NM_001013082	11.6807	11.7108	11.416	11.6886	11.5469	11.9407	11.704	11.9741	CTGACAGATAGCATTTCCATGTTTTGTACCTCCAGCTTTGTTTACTGTTTTACAAATTAG	45290	Pon2	NM_001013082	ref|Rattus norvegicus paraoxonase 2 (Pon2), mRNA [NM_001013082]	-0.241661	11.7077	-2.45752	0.0446453	0.999891	NM_001013082	296851	Pon2	GO:0003674(molecular_function)|GO:0004064(arylesterase activity)|GO:0005576(extracellular region)|GO:0005634(nucleus)|GO:0005739(mitochondrion)|GO:0005764(lysosome)|GO:0005886(plasma membrane)|GO:0006979(response to oxidative stress)|GO:0009636(response to toxin)|GO:0019439(aromatic compound catabolic process)|GO:0042802(identical protein binding)|GO:0043231(intracellular membrane-bounded organel…
A_44_P1159804	NM_001105880	6.7395	7.22199	6.21877	6.24159	5.97967	6.11591	5.92283	6.42592	CCATTTGTCTTAATGCTGATTTTTCCATTGTCAAAAAGCTAAGCAACTGGGTTCAAAATC	21409	Zbtb20	NM_001105880	ref|Rattus norvegicus zinc finger and BTB domain containing 20 (Zbtb20), mRNA [NM_001105880]	-0.28616	6.35827	-2.4506	0.0450939	0.999891	NM_001105880	288105	Zbtb20	GO:0000122(negative regulation of transcription from RNA polymerase II promoter)|GO:0001078(RNA polymerase II core promoter proximal region sequence-specific DNA binding transcription factor activity involved in negative regulation of transcription)|GO:0003676(nucleic acid binding)|GO:0003677(DNA binding)|GO:0005634(nucleus)|GO:0010629(negative regulation of gene expression)|GO:0032728(positive r…
A_64_P153941	NM_001106551	5.86212	5.8434	6.26932	5.70333	6.2392	5.86367	5.99318	5.81965	TTCAAAGACCCCAAGTTACAGCGGCTCTCCACTCTTATATAAAGTTCTCTTCTGAGGGTT	18988	Lkaaear1	NM_001106551	ref|Rattus norvegicus LKAAEAR motif containing 1 (Lkaaear1), mRNA [NM_001106551]	0.283443	5.94923	2.45042	0.0451055	0.999891	NM_001106551	296483	Lkaaear1
A_64_P098784	A_64_P098784	5.43185	5.80521	5.45053	5.53657	5.62327	5.73584	5.35462	5.79225	GACAGCGTTCAGTGCTTTGTGTACAATACAGCCACCTATGCACCCAAATGGCTGTTATAA	32883	A_64_P098784	A_64_P098784	Unknown	-0.252401	5.59127	-2.44628	0.0453762	0.999891		NA
A_64_P078967	NM_001271480	6.88392	6.76625	8.7206	7.22742	7.21381	6.70448	6.88925	6.75628	ACTGAGTCACATCTCCCGCCTGACCCAGATATAGATGACCACGACTATGAAGAAATTTGA	45117	Themis2	NM_001271480	ref|Rattus norvegicus thymocyte selection associated family member 2 (Themis2), mRNA [NM_001271480]	0.563288	7.14525	2.44318	0.0455797	0.999891	NM_001271480	500561	Themis2	GO:0005634(nucleus)|GO:0005737(cytoplasm)|GO:0050852(T cell receptor signaling pathway)
A_64_P065407	NM_001164288	8.29596	8.73633	8.07202	8.19957	7.81885	7.85474	7.53219	8.04223	AGAACGTGTACATCCCTGGCAGCAATGCCACACTGACCAACGCAGCTGGCAAACGAGATG	26190	Pcdhgc5	NM_001164288	ref|Rattus norvegicus protocadherin gamma subfamily C, 5 (Pcdhgc5), mRNA [NM_001164288]	-0.278461	8.06899	-2.43776	0.0459384	0.999891	NM_001164288	641525	Pcdhgc5	GO:0016020(membrane)|GO:0050808(synapse organization)|GO:0070062(extracellular vesicular exosome)
A_64_P115656	ENSRNOT00000040171	7.53073	7.4834	8.09973	7.76887	7.45516	7.09055	7.30073	7.10044	GAACCCTGTCCCTCAACCGTCGCTCCAATACTAGCCCAACAGAAGACAAAGCAAAAGTAA	30762	Sprr1b	ENSRNOT00000040171	ens|small proline-rich protein 1B [Source:RGD Symbol;Acc:1587862] [ENSRNOT00000040171]	0.235771	7.4787	2.43139	0.0463639	0.999891	XM_002726009	685912	Sprr1b	GO:0001533(cornified envelope)|GO:0005198(structural molecule activity)|GO:0005737(cytoplasm)|GO:0018149(peptide cross-linking)|GO:0030216(keratinocyte differentiation)|GO:0030674(protein binding, bridging)|GO:0070062(extracellular vesicular exosome)
A_64_P063681	NM_033099	13.6829	13.9344	14.2491	13.4985	13.2837	12.7952	12.9189	12.172	AGTGGATCCACCGGGCCTCACACTGTCCAAGGGCAGAGTCCAGGAATAAAGAGACATGGT	45386	Ptprv	NM_033099	ref|Rattus norvegicus protein tyrosine phosphatase, receptor type, V (Ptprv), mRNA [NM_033099]	0.433604	13.3168	2.43135	0.0463666	0.999891	NM_033099	64576	Ptprv	GO:0004725(protein tyrosine phosphatase activity)|GO:0016021(integral to membrane)|GO:0035335(peptidyl-tyrosine dephosphorylation)|GO:0046849(bone remodeling)
A_44_P340241	XM_237260	7.90432	8.37685	8.05381	7.93596	7.44251	7.81445	7.40363	7.93467	GATACAAACTTAATTAGAGGGCTTGTTGTGGATCATCAGGCACGGCATTCTGATATGAAG	30300	XM_237260	XM_237260	gb|Rattus norvegicus similar to CCT (chaperonin containing TCP-1) zeta subunit (LOC316484), mRNA [XM_237260]	-0.314414	7.85828	-2.42929	0.0465051	0.999891	XM_237260	NA
A_44_P138081	NM_001191727	7.04485	7.16407	7.06856	7.20742	7.22561	7.59557	7.28	7.55587	TAGTGATCTTGTATAGTGTGTTTAAATGCGACACATTTCAAACTAGGTAACAGATCAGTG	18411	Med14	NM_001191727	ref|Rattus norvegicus mediator complex subunit 14 (Med14), mRNA [NM_001191727]	-0.225979	7.26774	-2.42836	0.0465674	0.999891	NM_001191727	317343	Med14	GO:0001104(RNA polymerase II transcription cofactor activity)|GO:0003674(molecular_function)|GO:0003712(transcription cofactor activity)|GO:0003713(transcription coactivator activity)|GO:0004872(receptor activity)|GO:0005575(cellular_component)|GO:0005634(nucleus)|GO:0006357(regulation of transcription from RNA polymerase II promoter)|GO:0006367(transcription initiation from RNA polymerase II pro…
A_44_P407146	NM_203340	6.07904	5.86522	6.02052	5.92135	5.78245	5.58434	5.99318	5.58622	AAGAGCCCCTGGAAGAAGGGAAAATCTACACCCAAACCTAAGAGGTCGACGTCCAAGAAA	41094	Npm2	NM_203340	ref|Rattus norvegicus nucleophosmin/nucleoplasmin 2 (Npm2), mRNA [NM_203340]	0.229517	5.85404	2.42799	0.0465926	0.999891	NM_203340	290359	Npm2	GO:0000789(cytoplasmic chromatin)|GO:0000790(nuclear chromatin)|GO:0003682(chromatin binding)|GO:0005634(nucleus)|GO:0006338(chromatin remodeling)|GO:0007096(regulation of exit from mitosis)|GO:0007338(single fertilization)|GO:0009994(oocyte differentiation)|GO:0019899(enzyme binding)|GO:0043085(positive regulation of catalytic activity)|GO:0045740(positive regulation of DNA replication)|GO:00458…
A_44_P344937	XM_346150	5.95807	5.85357	5.95807	5.42137	5.78245	5.56542	5.79388	5.6251	AATGAGACCAATAAAGTCACCAATGCCAACTCCCGTCAGCTGATCACGAAGCTGATTGAA	31478	XM_346150	XM_346150	gb|Rattus norvegicus similar to 60S ribosomal protein L19 (LOC367468), mRNA [XM_346150]	0.256753	5.74474	2.42753	0.0466233	0.999891	XM_346150	NA
A_44_P1144754	XR_353498	5.68592	5.92283	5.45053	5.65046	5.65404	5.73584	5.7016	6.1107	TTGTCAAAAATACATTATAGCTCTACCCCCCAAACATGACAAAAAGGTATCAAAGGGCAG	37485	LOC102556496	XR_353498	ref|PREDICTED: Rattus norvegicus uncharacterized LOC102556496 (LOC102556496), transcript variant X1, ncRNA [XR_353498]	-0.231937	5.73899	-2.42738	0.0466336	0.999891	XR_353498	102556496	LOC102556496
A_44_P1151299	XR_597823	9.08342	9.56542	9.87821	9.87725	9.80117	10.0575	9.42956	9.73234	GCGCTGGATCATAATCTGTTATGTTAGGAATTTTGTACTTAGTTTAACTACAGACTCTGT	3468	LOC102550366	XR_597823	ref|PREDICTED: Rattus norvegicus uncharacterized LOC102550366 (LOC102550366), transcript variant X1, ncRNA [XR_597823]	-0.260027	9.6781	-2.42539	0.0467679	0.999891	XR_597823	102550366	LOC102550366
A_44_P1126802	XR_347240	6.19065	6.257	5.59557	6.134	5.90037	6.07504	6.09628	6.36158	TCTGGCTCCTAGTCTTGGGTTCCGCTTCTCAAATGCAGATCAAATAAAAACAGCTGTTGG	44722	LOC102546497	XR_347240	ref|PREDICTED: Rattus norvegicus uncharacterized LOC102546497 (LOC102546497), ncRNA [XR_347240]	-0.261187	6.07631	-2.4242	0.0468486	0.999891	XR_347240	102546497	LOC102546497
A_44_P929197	A_44_P929197	7.06654	7.15271	7.18157	7.41979	7.12843	7.37595	6.66237	6.95831	AGAACACCCTGTGGCTGACTGTAAGAACATCTGCAAGGTCTACGTGGACGATGGGCTCAT	29232	A_44_P929197	A_44_P929197	Unknown	-0.216962	7.11821	-2.42318	0.0469182	0.999891		NA
A_44_P1134505	XR_359178	6.26405	5.70851	6.27923	6.20294	5.95662	5.86367	5.90789	5.52291	ACATACAACTCCCCAATCCTCTCCATTTGATTTTGATTAATGTCCGCGTCTCGCTGGAAG	24109	LOC102549366	XR_359178	ref|PREDICTED: Rattus norvegicus uncharacterized LOC102549366 (LOC102549366), transcript variant X1, ncRNA [XR_359178]	0.277439	5.96323	2.42216	0.0469872	0.999891	XR_359178	102549366	LOC102549366
A_44_P1110773	XM_008768590	8.08104	7.65426	9.16061	8.68949	8.87511	8.9201	9.18583	8.93012	GTCCTGTCTTCATTCTGAAAACCCCTACACGTTTTATGACAATAAAGATACTTAATGTCC	23349	RGD1562726	XM_008768590	ref|PREDICTED: Rattus norvegicus similar to Putative protein C21orf62 homolog (RGD1562726), transcript variant X10, mRNA [XM_008768590]	0.277152	8.68707	2.4168	0.0473529	0.999891	XM_008768590	498060	RGD1562726
A_43_P20363	NM_001011920	6.47894	6.19558	6.76128	6.37522	6.58606	6.45293	6.57806	6.46625	TGCAGCAACACCAGCATGGCTATGACAGTGACGAGGAGGTAGACAGTGAACTGGGCACCT	7470	Sugp1	NM_001011920	ref|Rattus norvegicus SURP and G patch domain containing 1 (Sugp1), mRNA [NM_001011920]	0.228589	6.48679	2.41401	0.0475445	0.999891	NM_001011920	290666	Sugp1	GO:0003674(molecular_function)|GO:0003723(RNA binding)|GO:0005575(cellular_component)|GO:0005681(spliceosomal complex)|GO:0006397(mRNA processing)|GO:0008150(biological_process)|GO:0008380(RNA splicing)
A_44_P867900	A_44_P867900	6.60053	6.72423	6.65523	7.63647	6.8585	7.45901	7.81144	7.78818	TTCAACTCAATTGTGAAGTGTGATGTGGACATCCGTAAAGATGCCAATGCAGAGCTGCCT	38613	A_44_P867900	A_44_P867900	Unknown	-0.420544	7.1917	-2.41365	0.0475696	0.999891		NA
A_44_P1136292	XR_001841403	6.94227	6.73908	8.16622	7.08857	6.56954	6.42487	6.3283	6.1107	TCTCCCTGGATCTCCCTCGCAAAACTAACCAACTTTTGTAGCAGAATGGACTACTCTAAG	39885	LOC103693758	XR_001841403	ref|PREDICTED: Rattus norvegicus uncharacterized LOC103693758 (LOC103693758), transcript variant X6, ncRNA [XR_001841403]	0.410778	6.79619	2.41066	0.0477759	0.999891	XR_001841403	103693758	LOC103693758
A_64_P063468	NM_001105976	5.94788	6.09628	6.03159	6.23142	5.97967	6.18198	6.26523	6.54561	GATAAAGTTGAGTTTGTAGTAGGTCAATCAAGTATTTTAACAAGCTGTGGACAGTGCACT	15472	Cox20	NM_001105976	ref|Rattus norvegicus COX20 cytochrome C oxidase assembly factor (Cox20), mRNA [NM_001105976]	-0.207733	6.15996	-2.40934	0.0478677	0.999891	NM_001105976	289278	Cox20	GO:0005739(mitochondrion)|GO:0009060(aerobic respiration)|GO:0033617(mitochondrial respiratory chain complex IV assembly)
A_43_P18201	NM_001106519	5.89886	5.80521	6.3283	5.89886	5.94203	5.50912	5.7016	5.6251	CTCCCCTGGATCTTTTTATAGTGACGAGTATTCAGTCCACCTCTCTTTTCTTTTGCAACA	41517	Ovol2	NM_001106519	ref|Rattus norvegicus ovo-like zinc finger 2 (Ovol2), mRNA [NM_001106519]	0.258125	5.83863	2.40489	0.0481771	0.999891	NM_001106519	296201	Ovol2	GO:0000981(sequence-specific DNA binding RNA polymerase II transcription factor activity)|GO:0001228(RNA polymerase II transcription regulatory region sequence-specific DNA binding transcription factor activity involved in positive regulation of transcription)|GO:0001525(angiogenesis)|GO:0001755(neural crest cell migration)|GO:0001842(neural fold formation)|GO:0001947(heart looping)|GO:0003677(DN…
A_64_P020511	NM_053362	6.7191	6.72423	6.81832	6.27224	6.89115	6.67919	6.96843	6.62358	AAGGAAAGTCTTTAGGAATCTTTCCAAAGGATCTGGTTTGTGTGCCTCCTGTTTGCTTCC	11537	Dffb	NM_053362	ref|Rattus norvegicus DNA fragmentation factor subunit beta (Dffb), mRNA [NM_053362]	0.27444	6.71203	2.40478	0.0481845	0.999891	NM_053362	84359	Dffb	GO:0000790(nuclear chromatin)|GO:0003677(DNA binding)|GO:0004518(nuclease activity)|GO:0004536(deoxyribonuclease activity)|GO:0005515(protein binding)|GO:0005634(nucleus)|GO:0005730(nucleolus)|GO:0005737(cytoplasm)|GO:0005829(cytosol)|GO:0006308(DNA catabolic process)|GO:0006309(apoptotic DNA fragmentation)|GO:0007420(brain development)|GO:0019899(enzyme binding)|GO:0019904(protein domain specifi…
A_44_P1098041	XM_017600734	10.2927	10.5838	10.5645	11.0154	10.5875	10.7318	10.657	10.7377	TTTTCTGACTTAGTCTCAAAAGTCATGGATTATGAGATTTTGTGTGTGTGTGTGTGTGTG	21816	LOC103694115	XM_017600734	ref|PREDICTED: Rattus norvegicus ankyrin repeat domain-containing protein 26-like (LOC103694115), transcript variant X1, mRNA [XM_017600734]	-0.241794	10.6463	-2.40459	0.0481978	0.999891	XM_017600734	103694115	LOC103694115
A_64_P070168	NM_001025746	6.1506	6.28386	7.00047	6.25109	6.38443	6.13657	6.67919	6.00094	TGGACAGCCTTTGACACCTGTGATGCCCTCTTTACAGCCTATGCCACCTATAATGCTCCA	17694	Rhox2	NM_001025746	ref|Rattus norvegicus reproductive homeobox on X chromosome 2 (Rhox2), mRNA [NM_001025746]	0.385555	6.36089	2.40348	0.0482756	0.999891	NM_001025746	363439	Rhox2	GO:0003677(DNA binding)|GO:0005634(nucleus)
A_64_P157576	NM_001105772	6.56431	6.46523	6.63814	6.49452	6.67919	6.13657	6.84405	6.59867	GGACCAGACAGGATTCATACACCAGAAGACACCCCAGCCACTCATGCTGATCCATTCACT	1900	Prss34	NM_001105772	ref|Rattus norvegicus protease, serine, 34 (Prss34), mRNA [NM_001105772]	0.257674	6.55258	2.40236	0.048354	0.999891	NM_001105772	287140	Prss34	GO:0004252(serine-type endopeptidase activity)|GO:0005578(proteinaceous extracellular matrix)|GO:0005615(extracellular space)|GO:0006508(proteolysis)|GO:0008201(heparin binding)|GO:0019800(peptide cross-linking via chondroitin 4-sulfate glycosaminoglycan)
A_44_P196824	NM_001007732	5.72053	6.03159	5.4381	5.84967	5.53463	5.63784	6.09628	6.2127	GAATGAGAAACGACTAGTGCAGATGATGTGTTGTGAGGACACATATAACCTTGCCCATGT	20606	Serpinb9	NM_001007732	ref|Rattus norvegicus serpin family B member 9 (Serpinb9), mRNA [NM_001007732]	-0.235563	5.81517	-2.40129	0.0484291	0.999891	NM_001007732	361241	Serpinb9	GO:0001913(T cell mediated cytotoxicity)|GO:0002020(protease binding)|GO:0002438(acute inflammatory response to antigenic stimulus)|GO:0002448(mast cell mediated immunity)|GO:0003674(molecular_function)|GO:0004867(serine-type endopeptidase inhibitor activity)|GO:0005575(cellular_component)|GO:0005615(extracellular space)|GO:0005622(intracellular)|GO:0005634(nucleus)|GO:0005737(cytoplasm)|GO:00058…
A_44_P464221	ENSRNOT00000047773	8.41526	8.62083	8.92883	9.00995	8.81762	9.08459	8.3339	8.65322	TGGCGGAAAGACTAAGCCCATTTTCTGCAAAAAGGCAAAAACTAGAAAGAAGATTGTGCT	3065	RGD1566373	ENSRNOT00000047773	ens|similar to large subunit ribosomal protein L36a [Source:RGD Symbol;Acc:1566373] [ENSRNOT00000047773]	-0.218245	8.73302	-2.4002	0.0485051	0.999891	XM_006223872	365560	RGD1566373	GO:0003735(structural constituent of ribosome)|GO:0005829(cytosol)|GO:0005886(plasma membrane)|GO:0006412(translation)|GO:0022625(cytosolic large ribosomal subunit)
A_42_P762202	NM_001271143	10.6272	10.3991	10.1066	9.57436	9.67778	9.64868	9.85811	9.60437	TGGGGCCTGCCCCAGGTAGCGAGTGACCTTTACTACTTGCAGTTTATGTTTGTTAATAAT	11773	S1pr3	NM_001271143	ref|Rattus norvegicus sphingosine-1-phosphate receptor 3 (S1pr3), mRNA [NM_001271143]	0.260806	9.93703	2.39736	0.0487054	0.999891	NM_001271143	306792	S1pr3	GO:0001816(cytokine production)|GO:0003376(sphingosine-1-phosphate signaling pathway)|GO:0005178(integrin binding)|GO:0005886(plasma membrane)|GO:0006954(inflammatory response)|GO:0007193(adenylate cyclase-inhibiting G-protein coupled receptor signaling pathway)|GO:0007219(Notch signaling pathway)|GO:0016021(integral to membrane)|GO:0032651(regulation of interleukin-1 beta production)|GO:0038036(…
A_44_P1130912	XR_349238	6.8468	6.64265	6.61532	6.60146	7.12843	6.71568	6.56954	6.2127	TGTGAGAAAGAAAGCGAAAGAATGTAAACACAGGAACCAACATGGACGGATGCCACACCA	44599	LOC102556630	XR_349238	ref|PREDICTED: Rattus norvegicus uncharacterized LOC102556630 (LOC102556630), ncRNA [XR_349238]	0.246898	6.66657	2.39477	0.048888	0.999891	XR_349238	102556630	LOC102556630
A_44_P1115010	A_44_P1115010	6.88925	6.51142	7.35296	6.83184	6.91189	5.87447	6.49952	6.66593	AGCCATCCATCCCCAAACTCACCATGCAACAGAAGGGCGGGAACAGGTATCCGAGCAGAA	32515	A_44_P1115010	A_44_P1115010	Unknown	0.44249	6.69216	2.39424	0.0489258	0.999891		NA
A_64_P105775	NM_031733	8.64918	8.7034	10.0324	9.0275	8.76584	8.2951	8.37576	8.15281	GTGGTCCCGTTTCCTCTTCCCTCTTTCCTTTGGGTTGTTCAATGTGGTTTACTGGTTATA	44647	Gabrq	NM_031733	ref|Rattus norvegicus gamma-aminobutyric acid type A receptor theta subunit (Gabrq), mRNA [NM_031733]	0.411104	8.75026	2.39415	0.0489324	0.999891	NM_031733	65187	Gabrq	GO:0004890(GABA-A receptor activity)|GO:0005230(extracellular ligand-gated ion channel activity)|GO:0005886(plasma membrane)|GO:0007165(signal transduction)|GO:0016021(integral to membrane)|GO:0030054(cell junction)|GO:0034220(ion transmembrane transport)|GO:0043235(receptor complex)|GO:0045202(synapse)
A_44_P1361270	A_44_P1361270	7.55946	7.79753	7.57396	7.98074	7.86173	7.96133	7.66341	7.8286	ATCATGTTCAGAACATGATCAAGGGTGCAATGCTGGGCGACCGATACAAGAAAATGAGGT	2302	A_44_P1361270	A_44_P1361270	Unknown	-0.227407	7.77834	-2.39199	0.0490858	0.999891		NA
A_44_P1366723	ENSRNOT00000035157	5.98537	5.72224	5.97107	5.80198	5.71539	5.59557	5.88061	5.58622	AGTCCGTGAGAAACGAGAGGTTGGTGAGCGACTTCTGTTTGCGCAGGTTGGAGACAGGCA	45713	ENSRNOT00000035157	ENSRNOT00000035157	Unknown	0.211606	5.78231	2.3909	0.0491629	0.999891		NA
A_64_P144624	A_64_P144624	8.35911	8.40492	8.15724	8.68949	8.568	8.69711	8.30026	8.66393	ACTAGGAGTGCAGAGCACTCAGCTTTTCCTGTGGTGAGAAACGTAGAAGATGCAAATTCT	43417	A_64_P144624	A_64_P144624	Unknown	-0.267711	8.48001	-2.39071	0.0491768	0.999891		NA
A_44_P1368138	ENSRNOT00000061631	6.21027	5.75934	6.02052	5.99812	6.03021	5.83868	6.19435	5.86212	AAAGCTCCTCCCGGAGGGTCTTCACTTCTACATGACAGCCATCCACCGGGAATCCACTAG	27655	ENSRNOT00000061631	ENSRNOT00000061631	Unknown	0.24927	5.9892	2.39052	0.0491905	0.999891		NA
A_44_P1109874	XM_006246453	5.45465	5.60301	5.24	5.46897	5.65404	5.76266	5.48113	5.95226	AGTAGCTGGCAAGTTTGTGGCAGCCTCTCAGCTACGTCTTTGCTTTTATTTTTATTTTTT	327	Nlrp3	XM_006246453	ref|PREDICTED: Rattus norvegicus NLR family, pyrin domain containing 3 (Nlrp3), transcript variant X1, mRNA [XM_006246453]	-0.23927	5.57709	-2.39018	0.0492142	0.999891	XM_006246453	287362	Nlrp3	GO:0002674(negative regulation of acute inflammatory response)|GO:0002830(positive regulation of type 2 immune response)|GO:0003674(molecular_function)|GO:0005524(ATP binding)|GO:0005575(cellular_component)|GO:0005576(extracellular region)|GO:0005634(nucleus)|GO:0005737(cytoplasm)|GO:0005783(endoplasmic reticulum)|GO:0006351(transcription, DNA-dependent)|GO:0006919(activation of cysteine-type end…
A_44_P437736	BI296388	7.70419	7.34744	9.10094	7.67647	7.05302	7.24832	7.19147	6.4754	CTTCTCCACGAGGCCCTAGAGATAGGAGTCTGGTGTGTGGTTCCACTTGTCCTCTATCCT	34693	BI296388	BI296388	gb|UI-R-DK0-cez-g-08-0-UI.s1 UI-R-DK0 Rattus norvegicus cDNA clone UI-R-DK0-cez-g-08-0-UI 3', mRNA sequence [BI296388]	0.575498	7.47466	2.39003	0.0492253	0.999891	BI296388	NA
A_64_P137436	ENSRNOT00000071406	5.82443	5.70851	5.69639	5.57869	5.81325	5.53657	5.76266	5.34578	CAGGATATGGAACTGGCACTGAAGAAGTGGGAGTTTGTGCTGAGACAGCTGAGGCCCTGA	41447	LOC688286	ENSRNOT00000071406	ens|similar to threonine aldolase 1 [Source:RGD Symbol;Acc:1591140] [ENSRNOT00000071406]	0.231794	5.65829	2.38893	0.0493041	0.999891	XM_006220952	688286	LOC688286	GO:0005829(cytosol)|GO:0006545(glycine biosynthetic process)|GO:0006567(threonine catabolic process)|GO:0008732(L-allo-threonine aldolase activity)
A_64_P098424	NM_001000601	5.65583	5.88824	5.72736	5.87447	5.4381	5.73584	5.46693	5.6251	GATGAAGGTGGCGATGAAAAGACTATGCACTCGGTTTATGAATTATATTAAGCTTTCTTA	13341	Olr795	NM_001000601	ref|Rattus norvegicus olfactory receptor 795 (Olr795), mRNA [NM_001000601]	-0.208859	5.67648	-2.38752	0.0494045	0.999891	NM_001000601	404789	Olr795	GO:0004888(transmembrane signaling receptor activity)|GO:0004930(G-protein coupled receptor activity)|GO:0004984(olfactory receptor activity)|GO:0005886(plasma membrane)|GO:0007186(G-protein coupled receptor signaling pathway)|GO:0016021(integral to membrane)|GO:0050907(detection of chemical stimulus involved in sensory perception)|GO:0050911(detection of chemical stimulus involved in sensory per…
A_43_P13453	ENSRNOT00000022097	6.29309	6.55427	5.73922	6.11591	5.84183	6.22722	6.02052	6.00094	CGTCAGGCGCTTAAATGTTATGATTGCGGAGACCAGAATAGACACTTCTCTTGACACTGA	13567	Plekha2	ENSRNOT00000022097	ens|pleckstrin homology domain containing A2 [Source:RGD Symbol;Acc:1586710] [ENSRNOT00000022097]	-0.250921	6.09913	-2.38695	0.0494453	0.999891	CV109460	684785	Plekha2	GO:0001954(positive regulation of cell-matrix adhesion)|GO:0001968(fibronectin binding)|GO:0003674(molecular_function)|GO:0005575(cellular_component)|GO:0005737(cytoplasm)|GO:0008150(biological_process)|GO:0016020(membrane)|GO:0030165(PDZ domain binding)|GO:0035091(phosphatidylinositol binding)|GO:0043234(protein complex)|GO:0043236(laminin binding)|GO:0043325(phosphatidylinositol-3,4-bisphosphat…
A_44_P218147	NM_001013432	5.80521	5.94349	5.89886	6.04326	5.97107	6.23562	6.07102	6.36924	CTGAGGCTGTAGAGCCAGAGGAAATGCTTGATGTGAAAATGGAAGACATCAAGGAATCCA	12406	Tmed1	NM_001013432	ref|Rattus norvegicus transmembrane p24 trafficking protein 1 (Tmed1), mRNA [NM_001013432]	-0.211364	6.04222	-2.3856	0.0495421	0.999891	NM_001013432	315461	Tmed1	GO:0005783(endoplasmic reticulum)|GO:0005789(endoplasmic reticulum membrane)|GO:0005793(endoplasmic reticulum-Golgi intermediate compartment)|GO:0005794(Golgi apparatus)|GO:0005886(plasma membrane)|GO:0015031(protein transport)|GO:0016021(integral to membrane)|GO:0033116(endoplasmic reticulum-Golgi intermediate compartment membrane)|GO:0043231(intracellular membrane-bounded organelle)
A_43_P21000	ENSRNOT00000051989	6.46523	6.42906	6.83104	6.36048	6.75961	6.03572	6.63632	6.55331	ACAGCGGGAAGAAGAGCTGAGATTAATAGATCAACTGCGGAAACACATTGAATACCGGTT	13707	Lrch3	ENSRNOT00000051989	ens|leucine rich repeats and calponin homology domain containing 3 [Source:RGD Symbol;Acc:1306200] [ENSRNOT00000051989]	0.328409	6.50885	2.38475	0.0496035	0.999891	XM_017604362	303883	Lrch3	GO:0005829(cytosol)|GO:0005886(plasma membrane)|GO:0007165(signal transduction)
A_44_P831721	CK469529	5.5597	5.68241	7.00047	6.0737	5.58622	5.21108	5.56161	5.16407	CAAGGTTGGCAATTAGAAAAGACAAAAACAGCTTGAATCATGAAACAAAGAGGCATCCAG	11317	CK469529	CK469529	gb|AGENCOURT_17647776 NIH_MGC_237 Rattus norvegicus cDNA clone IMAGE:7112919 5', mRNA sequence [CK469529]	0.394183	5.72991	2.38176	0.0498186	0.999891	CK469529	NA
A_44_P1138603	A_44_P1138603	6.27806	6.21634	6.87473	6.27224	6.38443	5.89886	6.05619	6.00094	CAAAAATGAACAAACAAAAGAGCCCAACTCTCCCTCGTGAGCACAGAAAACTTAAGAAGG	23435	A_44_P1138603	A_44_P1138603	Unknown	0.301255	6.24772	2.37908	0.0500127	0.999891		NA
A_64_P041199	A_64_P041199	5.92135	5.8292	5.94349	5.55203	5.74764	5.56542	5.59557	5.36778	AACCAAAAGCAAGGGTATTCTGGTAGTGCTGAGTCTGAAAGATGTGGAGGAAGGAGATGA	20123	A_64_P041199	A_64_P041199	Unknown	0.223404	5.69031	2.37568	0.0502598	0.999891		NA
A_64_P123118	NM_012953	11.189	10.5317	9.80908	9.8405	9.75156	9.58116	10.5846	10.1336	CAGCAAGGGCAGCTGCTATTTATTTTCCTAAAGAGACTATTTTTATACAAACCTTCCAAA	16436	Fosl1	NM_012953	ref|Rattus norvegicus FOS like 1, AP-1 transcription factor subunit (Fosl1), mRNA [NM_012953]	0.311837	10.1776	2.3719	0.0505363	0.999891	NM_012953	25445	Fosl1	GO:0000977(RNA polymerase II regulatory region sequence-specific DNA binding)|GO:0000978(RNA polymerase II core promoter proximal region sequence-specific DNA binding)|GO:0001077(RNA polymerase II core promoter proximal region sequence-specific DNA binding transcription factor activity involved in positive regulation of transcription)|GO:0001701(in utero embryonic development)|GO:0003677(DNA bind…
A_44_P1124867	XR_346343	5.87908	5.67184	6.16951	5.94203	5.81325	5.65404	5.48113	5.27069	GGGGATTGGCTGAAGGGTACATCTAAGAAACAACATCTAATAAACAAAAAGTGTGGAGAG	19262	LOC102552817	XR_346343	ref|PREDICTED: Rattus norvegicus uncharacterized LOC102552817 (LOC102552817), ncRNA [XR_346343]	0.201092	5.7352	2.36964	0.0507018	0.999891	XR_346343	102552817	LOC102552817
A_44_P1361563	ENSRNOT00000000700	7.48968	7.2566	7.37432	7.30302	7.5834	7.15461	7.05912	6.86702	AGCAAGTGTCTATCTGCATGGGATCGGCCTTCCAGCAGCCCCTGCTCAGCAGAAAACTGC	2825	ENSRNOT00000000700	ENSRNOT00000000700	Unknown	0.231315	7.26097	2.36818	0.0508097	0.999891		NA
A_44_P1101056	A_44_P1101056	6.18198	6.31477	6.62358	6.30454	6.49652	6.00516	6.47995	5.81965	CAGCAAGAAAAGAAGAAAACCTGACAGAACAGAGCCGCCGCCAGAGGCGAGGCGAGAAGA	8365	A_44_P1101056	A_44_P1101056	Unknown	0.334477	6.27827	2.36734	0.0508719	0.999891		NA
A_64_P091618	NM_001108301	5.86212	5.73415	5.8434	5.39161	5.78245	5.69639	5.96675	5.67714	AGGAAGGACACGAGAATGCACGGAGCCTTCAGGTTAGTGCAACCCAGGTCCTGAGTTGAG	40353	Map3k14	NM_001108301	ref|Rattus norvegicus mitogen-activated protein kinase kinase kinase 14 (Map3k14), mRNA [NM_001108301]	0.238862	5.74425	2.36723	0.05088	0.999891	NM_001108301	360640	Map3k14	GO:0001650(fibrillar center)|GO:0004672(protein kinase activity)|GO:0004674(protein serine/threonine kinase activity)|GO:0004704(NF-kappaB-inducing kinase activity)|GO:0005524(ATP binding)|GO:0005634(nucleus)|GO:0005737(cytoplasm)|GO:0005829(cytosol)|GO:0006468(protein phosphorylation)|GO:0006955(immune response)|GO:0007249(I-kappaB kinase/NF-kappaB cascade)|GO:0007346(regulation of mitotic cell …
A_44_P1129802	XR_589068	6.15693	5.69639	6.02052	6.02052	6.29194	5.95371	6.22481	6.01356	AAAGAAGGCAAAACACATTCATTTCCTTTCCTCCCAGCTGTTCTAATGGCACAAGGGCTG	19778	LOC103690447	XR_589068	ref|PREDICTED: Rattus norvegicus uncharacterized LOC103690447 (LOC103690447), ncRNA [XR_589068]	0.252503	6.0473	2.36714	0.0508861	0.999891	XR_589068	103690447	LOC103690447
A_44_P1140295	A_44_P1140295	5.63057	6.19065	5.59557	6.0737	5.78245	5.68241	5.44433	5.72736	ACTGGAACTCCAGAGAGGGCAAGAACCCATTCCATGACTGCAGGAGTCCCTGAACCACCT	30368	A_44_P1140295	A_44_P1140295	Unknown	-0.305297	5.76588	-2.36538	0.0510167	0.999891		NA
A_64_P091286	XM_008768620	8.31364	8.30383	9.20483	8.63813	8.55139	8.40771	8.81472	8.4146	AGAATTGTTTCTCCCTCCTTTAGGTGCTGCTGCCCACCTCAGGATCCAGCTGTGGCTCTT	23060	LOC103693537	XM_008768620	ref|PREDICTED: Rattus norvegicus keratin-associated protein 13-1-like (LOC103693537), mRNA [XM_008768620]	0.280075	8.58111	2.36432	0.0510946	0.999891	XM_008768620	103693537	LOC103693537
A_44_P1108910	XM_008766845	5.95807	5.73415	6.36048	5.87447	6.32493	5.77424	5.90789	5.97681	GTGCAAGCCAGTTCACCACGGAGAGTGGAACGACCTTCCCTGACCTCATTTTCAAGTCGG	11377	RGD1565959	XM_008766845	ref|PREDICTED: Rattus norvegicus RGD1565959 (RGD1565959), transcript variant X2, mRNA [XM_008766845]	0.297929	5.98888	2.36176	0.0512848	0.999891	XM_008766845	301230	RGD1565959
A_44_P1100039	XM_008758277	6.0737	5.99247	6.19558	5.81325	5.78245	5.70851	5.85279	5.32118	TGTGGAAACTGGAGGTCTCAGTGGCAGGGATGAGGCAGCACAGGACAACCTGTTACCGAT	9328	LOC103690720	XM_008758277	ref|PREDICTED: Rattus norvegicus double homeobox protein 1-like (LOC103690720), partial mRNA [XM_008758277]	0.267278	5.84249	2.36112	0.0513329	0.999891	XM_008758277	103690720	LOC103690720
A_44_P1096447	XM_008758322	6.30796	5.77094	6.30112	6.17451	6.00796	5.78736	5.88061	5.75934	ACAATGAAACCTCATACACAAATACCTCCCCATTCTTATTCTAGCTGTGTCTCCTCCACA	44476	LOC103690765	XM_008758322	ref|PREDICTED: Rattus norvegicus extensin-like (LOC103690765), mRNA [XM_008758322]	0.251375	5.99872	2.36058	0.051373	0.999891	XM_008758322	103690765	LOC103690765
A_44_P296431	BF548670	6.40851	6.52569	5.8434	6.32942	6.09891	6.46829	6.69842	6.74959	TGGCCATTTTAGTATTATCAGTAGAGATCAGTACTTCTACTATGGACTCACTAGTCTAGA	12448	BF548670	BF548670	gb|UI-R-A0-ac-g-06-0-UI.r1 UI-R-A0 Rattus norvegicus cDNA clone UI-R-A0-ac-g-06-0-UI 5', mRNA sequence [BF548670]	-0.255938	6.39028	-2.35812	0.0515565	0.999891	BF548670	NA
A_44_P1140797	XR_001835045	11.7209	11.884	11.9554	12.3	11.9402	12.0268	11.7769	12.0563	AATGCATTCCACCATGGAGTAATATGGTATCAAATCGATGTGTGTGTGTGTGTGTGTGTG	16558	LOC102556393	XR_001835045	ref|PREDICTED: Rattus norvegicus uncharacterized LOC102556393 (LOC102556393), transcript variant X3, ncRNA [XR_001835045]	-0.218391	11.9575	-2.35753	0.0516006	0.999891	XR_001835045	102556393	LOC102556393
A_43_P19333	ENSRNOT00000085940	6.49852	6.21634	6.40798	6.11591	6.27224	5.84967	6.42697	6.44156	TGGTGCTAGAGCACTTGGCTCTTCTAGTCAAGTACCTCATCCACGCAGCCATCCCTGACA	39888	ENSRNOT00000085940	ENSRNOT00000085940	ens|anoctamin 8 [Source:RGD Symbol;Acc:1563946] [ENSRNOT00000085940]	0.245554	6.27865	2.35422	0.0518489	0.999891	XM_017605008	NA
A_44_P1094139	A_44_P1094139	6.43532	6.60053	5.95807	6.33948	5.95662	5.97394	6.23562	6.67036	ACCCTCGTACTGACGCAACAGTACCATAGGCTGAGACAACAAGAAAAAGAGATTTCTTAA	15572	A_44_P1094139	A_44_P1094139	Unknown	-0.24967	6.27124	-2.3534	0.0519112	0.999891		NA
A_44_P1097141	FQ229085	8.9009	8.77492	8.49127	8.36309	8.60401	8.38712	8.5877	8.11689	AACAGGACTGAAGCAAAGCAGCGTCTTCTGGACATGAAAAGGTCACTACATCCATGAACT	18730	FQ229085	FQ229085	Unknown	0.235466	8.52824	2.35204	0.0520137	0.999891	FQ229085	NA
A_44_P1094933	XM_008766362	5.43185	5.73415	5.40656	6.10154	5.78245	5.90789	5.78245	5.8481	TGTTCAAAGACATAGCTAGTGAGGGTCTGAACAGAGACCCCCTCAATAAGGCAAGCTTAA	4490	Sh2d7	XM_008766362	ref|PREDICTED: Rattus norvegicus SH2 domain containing 7 (Sh2d7), transcript variant X2, mRNA [XM_008766362]	-0.297091	5.74938	-2.34953	0.0522029	0.999891	XM_008766362	300718	Sh2d7
A_64_P021440	NM_198049	6.04803	6.02191	6.45755	6.10154	6.19435	5.84967	5.82443	5.6251	GGGCTAGAGCAGCACCACAGGACCGCTGAACTGACCAGTCACGTTCCTTCATGTGAATAG	40615	Slc10a6	NM_198049	ref|Rattus norvegicus solute carrier family 10 member 6 (Slc10a6), mRNA [NM_198049]	0.231537	6.01532	2.34622	0.0524546	0.999891	NM_198049	289459	Slc10a6	GO:0005886(plasma membrane)|GO:0006814(sodium ion transport)|GO:0015293(symporter activity)|GO:0016021(integral to membrane)|GO:0043250(sodium-dependent organic anion transmembrane transporter activity)|GO:0043251(sodium-dependent organic anion transport)|GO:0055085(transmembrane transport)
A_44_P1142866	A_44_P1142866	5.87908	5.96963	6.33948	5.90789	5.97107	5.59557	6.00796	5.6251	TACTGAGCAGGTGAAGATGGGAGAGCATGGCCTGAAATAAGAAAAACTGACTGTTAGGGT	10270	A_44_P1142866	A_44_P1142866	Unknown	0.274847	5.91197	2.34594	0.0524756	0.999891		NA
A_44_P494779	XM_017594486	13.1204	12.9432	13.5423	13.3416	13.34	13.1733	13.1531	12.8974	AAACATCCTCAAAAGAGTGCACCCAGGAGAAACAAACTTGACCACTCTGCTACCATCAAA	3386	LOC299190	XM_017594486	ref|PREDICTED: Rattus norvegicus similar to 60S ribosomal protein L23a (LOC299190), mRNA [XM_017594486]	0.200068	13.1889	2.34474	0.0525676	0.999891	XM_017594486	299190	LOC299190
A_44_P249315	BI285673	5.83237	5.95807	5.55587	5.89886	5.84183	6.0494	5.90789	6.07504	TAAGTCTACACGGTGTTAATTCCGGCAAGAGTCTTGCCAATCTGTTTGAAAGTCACCCCT	30051	BI285673	BI285673	gb|UI-R-CT0s-cas-b-09-0-UI.s1 UI-R-CT0s Rattus norvegicus cDNA clone UI-R-CT0s-cas-b-09-0-UI 3', mRNA sequence [BI285673]	-0.21085	5.88991	-2.34471	0.0525696	0.999891	BI285673	NA
A_42_P778257	XM_006246687	8.6656	8.61026	8.40452	7.85513	8.01094	7.93467	8.03124	7.6044	GAGATTCTCAGATAGTTCTCTTAGCTTGGTTCTGTGTGGGATGAGGTAGGATGAGGCTAT	43940	Dlg4	XM_006246687	ref|PREDICTED: Rattus norvegicus discs large MAGUK scaffold protein 4 (Dlg4), transcript variant X4, mRNA [XM_006246687]	0.276959	8.13959	2.34457	0.0525803	0.999891	XM_006246687	29495	Dlg4	GO:0002091(negative regulation of receptor internalization)|GO:0004385(guanylate kinase activity)|GO:0005102(receptor binding)|GO:0005515(protein binding)|GO:0005737(cytoplasm)|GO:0005783(endoplasmic reticulum)|GO:0005829(cytosol)|GO:0005886(plasma membrane)|GO:0006461(protein complex assembly)|GO:0007204(elevation of cytosolic calcium ion concentration)|GO:0008021(synaptic vesicle)|GO:0008022(pr…
A_64_P156837	NM_001107898	5.49719	5.96963	5.81805	6.53106	5.4381	5.83868	5.99318	5.81965	GCTGGAGCCTGGAGAAGGAAGACTTGTGTTGTTGGTTGAGTTGAACACGGCAAGTTGAGA	17743	Slco5a1	NM_001107898	ref|Rattus norvegicus solute carrier organic anion transporter family, member 5A1 (Slco5a1), mRNA [NM_001107898]	-0.353124	5.86319	-2.34449	0.0525863	0.999891	NM_001107898	312907	Slco5a1	GO:0005887(integral to plasma membrane)|GO:0015347(sodium-independent organic anion transmembrane transporter activity)|GO:0043252(sodium-independent organic anion transport)
A_44_P1149479	A_44_P1149479	6.07904	5.80521	6.78191	6.61164	6.33614	6.01356	6.11591	6.02745	AACCTCTCCCTGACATCAACTGGAAAATGACTGTCAACATTTGTAAAGAATCCTTTCTGT	20985	A_44_P1149479	A_44_P1149479	Unknown	0.213786	6.22136	2.34342	0.052668	0.999891		NA
A_44_P1154801	ENSRNOT00000041409	6.23562	6.07771	6.44984	5.92135	6.30112	6.03572	6.21392	6.15566	GAACAGGATCAAAACACAATGTCTTCCTCTTCCTCAAAAGATTTTTCATCCTCACAAAAT	31458	Six6os1	ENSRNOT00000041409	ens|Six6 opposite strand transcript 1 [Source:RGD Symbol;Acc:1559456] [ENSRNOT00000041409]	0.252513	6.17387	2.34114	0.0528428	0.999891	XM_017603241	500673	Six6os1	GO:0000801(central element)|GO:0007129(synapsis)|GO:0007283(spermatogenesis)|GO:0010705(meiotic DNA double-strand break processing involved in reciprocal meiotic recombination)|GO:0048477(oogenesis)
A_44_P494869	NM_001106887	5.78409	5.62875	5.94349	5.75266	5.81325	5.68241	5.6683	5.27069	TGCCAAGATCGACATCAACGGGGATGGGGAACTGTCTCTGGAGGAGTTCATGGAAGGTGT	893	Guca1a	NM_001106887	ref|Rattus norvegicus guanylate cyclase activator 1A (Guca1a), mRNA [NM_001106887]	0.218654	5.69296	2.33819	0.0530698	0.999891	NM_001106887	301233	Guca1a	GO:0001750(photoreceptor outer segment)|GO:0001917(photoreceptor inner segment)|GO:0005509(calcium ion binding)|GO:0007601(visual perception)|GO:0007602(phototransduction)|GO:0008048(calcium sensitive guanylate cyclase activator activity)|GO:0016020(membrane)|GO:0030249(guanylate cyclase regulator activity)|GO:0030828(positive regulation of cGMP biosynthetic process)|GO:0031282(regulation of guan…
A_42_P682561	FQ228322	4.90589	5.30531	5.68417	5.70333	6.11591	6.23562	5.16156	5.77424	TGTATGATGTCATGGTGCACTGTATTTGCAGGCTGTATGGCAGGCAATGGAGCTTCAAAT	20327	LOC102550394	FQ228322	tc|Q8DFV4_VIBVU (Q8DFV4) Phage P2 baseplate assembly protein gpV, partial (13%) [TC605472]	-0.287741	5.61075	-2.33815	0.0530727	0.999891	FQ228322	102550394	LOC102550394
A_64_P304049	NM_001076553	8.43506	8.59681	7.98038	9.04006	8.21513	8.76127	8.24694	8.19096	GTGTGTGTGTTTTCAGTAATTTTGTTATGATGCTATCCTTAAACTGCAGCTATGATACTG	19105	Pkib	NM_001076553	ref|Rattus norvegicus cAMP-dependent protein kinase inhibitor beta (Pkib), transcript variant 1, mRNA [NM_001076553]	-0.427899	8.43333	-2.33674	0.0531818	0.999891	NM_001076553	24678	Pkib	GO:0004862(cAMP-dependent protein kinase inhibitor activity)|GO:0005634(nucleus)|GO:0005737(cytoplasm)|GO:0016301(kinase activity)|GO:0016310(phosphorylation)|GO:0032212(positive regulation of telomere maintenance via telomerase)|GO:0051973(positive regulation of telomerase activity)|GO:0071901(negative regulation of protein serine/threonine kinase activity)|GO:2000480(negative regulation of cAMP…
A_43_P10744	NM_001014212	7.30701	7.31326	7.17347	7.50763	7.48214	7.74133	7.68043	7.999	ATGCAAACAGGACAGTTTGTGTGTGGATGAAGACATGAACTGTGGGCAAAACATGGCTCA	9041	Rsl24d1	NM_001014212	ref|Rattus norvegicus ribosomal L24 domain containing 1 (Rsl24d1), mRNA [NM_001014212]	-0.229542	7.52553	-2.33448	0.0533566	0.999891	NM_001014212	363099	Rsl24d1	GO:0000027(ribosomal large subunit assembly)|GO:0003723(RNA binding)|GO:0003735(structural constituent of ribosome)|GO:0005634(nucleus)|GO:0005730(nucleolus)|GO:0005840(ribosome)|GO:0006412(translation)|GO:0022625(cytosolic large ribosomal subunit)
A_44_P234315	FM059618	6.42382	6.15945	6.42172	6.09628	5.95662	5.88366	6.15693	5.96386	GGTGCCATAAATGCTAAAATCACCCATCTCCTGTAATCCTGCATCTGTGCTCTCAAGAGT	41491	FM059618	FM059618	gb|FM059618 etcmkid Rattus norvegicus cDNA clone etcmkidP0004I18 5', mRNA sequence [FM059618]	0.213956	6.13279	2.33373	0.0534142	0.999891	FM059618	NA
A_44_P390746	XM_006250632	7.10044	7.05777	7.11125	7.51603	7.4039	7.69247	7.24238	7.59604	CTTTCTTACAATGTTAGAAGAAAGTCATACCTTGGTATTAAAATTGCTTTAAAAAGGAAT	8902	Aff1	XM_006250632	ref|PREDICTED: Rattus norvegicus AF4/FMR2 family, member 1 (Aff1), transcript variant X1, mRNA [XM_006250632]	-0.251083	7.34003	-2.33221	0.0535328	0.999891	XM_006250632	305152	Aff1	GO:0003674(molecular_function)|GO:0005575(cellular_component)|GO:0005634(nucleus)|GO:0008023(transcription elongation factor complex)|GO:0008150(biological_process)|GO:0045893(positive regulation of transcription, DNA-dependent)
A_64_P038912	ENSRNOT00000074187	7.54432	7.50068	7.71238	7.05709	6.992	6.92679	7.00047	6.54561	AAGCTTTGCACACACTCTCGATTCTTTATTTGCAGGCAAACTTCACTCTTTATTATCTGA	27441	ENSRNOT00000074187	ENSRNOT00000074187	gb|UI-R-FF0-cov-j-14-0-UI.s1 UI-R-FF0 Rattus norvegicus cDNA clone UI-R-FF0-cov-j-14-0-UI 3', mRNA sequence [BU758407]	0.304751	7.15992	2.33198	0.0535505	0.999891	AB020504	NA
A_44_P459322	XM_219600	6.67831	6.71654	6.73104	7.24832	6.92457	7.06317	6.73104	7.05912	GCAAACTATAAGAAGTCTCCAGGAAATTATAATAAGGAGTATGCTGTTAATGAGGTTGTG	44206	XM_219600	XM_219600	gb|Rattus norvegicus similar to mortality factor 4 like 1; testis expressed gene 189 (LOC309220), mRNA [XM_219600]	-0.25555	6.89401	-2.3268	0.0539551	0.999891	XM_219600	NA
A_42_P805179	ENSRNOT00000090827	14.1069	13.8375	14.0174	13.7644	13.9271	13.8291	13.7931	13.5933	TCGCTTGGTAGTGATGCTGTAAGAGCTGATGGGGACATCTTAGGAAATGCTCACCTTATT	12733	Gfpt1	ENSRNOT00000090827	ens|glutamine fructose-6-phosphate transaminase 1 [Source:RGD Symbol;Acc:1549703] [ENSRNOT00000090827]	0.205042	13.8586	2.32656	0.0539739	0.999891	XM_006236823	297417	Gfpt1	GO:0004360(glutamine-fructose-6-phosphate transaminase (isomerizing) activity)|GO:0006002(fructose 6-phosphate metabolic process)|GO:0006042(glucosamine biosynthetic process)|GO:0006047(UDP-N-acetylglucosamine metabolic process)|GO:0006048(UDP-N-acetylglucosamine biosynthetic process)|GO:0006487(protein N-linked glycosylation)|GO:0006541(glutamine metabolic process)|GO:0009744(response to sucrose…
A_44_P1131538	XR_599361	8.63836	9.12277	8.28096	8.15361	7.77403	8.38981	8.47932	8.77852	ATGAGCATGTTAGACTGTATCACAGTGTCCTGGTGTTAATTAAAGATGGGGTAACTGAGA	22040	LOC103693329	XR_599361	ref|PREDICTED: Rattus norvegicus uncharacterized LOC103693329 (LOC103693329), transcript variant X2, ncRNA [XR_599361]	-0.318009	8.45217	-2.32548	0.0540587	0.999891	XR_599361	103693329	LOC103693329
A_44_P1118051	XR_590318	7.06654	6.76625	7.32287	7.10863	6.97883	6.87511	6.80225	6.59867	CCCTTCTCCCAGACCTTAACTGCTTTATCTGTATCCTTTAAAATAAAAGTTGTAGTTCTC	35321	LOC102549305	XR_590318	ref|PREDICTED: Rattus norvegicus uncharacterized LOC102549305 (LOC102549305), transcript variant X1, ncRNA [XR_590318]	0.205453	6.93989	2.32311	0.0542451	0.999891	XR_590318	102549305	LOC102549305
A_64_P100783	NM_001107593	7.74847	7.79428	7.66474	7.35517	7.23641	6.86934	7.14508	6.78273	AAGAGGTTCAGGGAGCATAGAGGCCAAGTTGTGAGCCAGACACAAAACTTCAGGTTTTAA	19717	Cnnm1	NM_001107593	ref|Rattus norvegicus cyclin and CBS domain divalent metal cation transport mediator 1 (Cnnm1), mRNA [NM_001107593]	0.2483	7.32453	2.32292	0.05426	0.999891	NM_001107593	309387	Cnnm1	GO:0005886(plasma membrane)
A_44_P1136109	A_44_P1136109	8.1857	7.93135	7.83315	7.50763	7.84458	7.68329	7.51109	7.41107	ATATATAGAGAGAATTACGGGCCAGTGAGGACTACAAAATCAGGCTCTTATTTCAAAAAA	21460	A_44_P1136109	A_44_P1136109	Unknown	0.210296	7.73848	2.32197	0.0543348	0.999891		NA
A_42_P500675	NM_013179	7.60533	7.40337	8.12466	7.71753	7.37214	7.21594	7.51652	7.4023	GGATTGCCTCTCCCTGAGCTCCAGACACCATGAACCTTCCTTCTACAAAGGTTCCCTGGG	23549	Hcrt	NM_013179	ref|Rattus norvegicus hypocretin neuropeptide precursor (Hcrt), mRNA [NM_013179]	0.219876	7.54472	2.32173	0.0543535	0.999891	NM_013179	25723	Hcrt	GO:0001659(temperature homeostasis)|GO:0001662(behavioral fear response)|GO:0005184(neuropeptide hormone activity)|GO:0005737(cytoplasm)|GO:0005791(rough endoplasmic reticulum)|GO:0007200(phospholipase C-activating G-protein coupled receptor signaling pathway)|GO:0007204(elevation of cytosolic calcium ion concentration)|GO:0007205(protein kinase C-activating G-protein coupled receptor signaling p…
A_44_P1360437	A_44_P1360437	7.41081	7.01518	7.50813	7.14253	7.25719	6.86934	7.04212	7.12714	TCAGGCCACTCCCGCCAACCAGCAGAAAACCCAAGAAAAGAGGTCTCTCACTGGGACTTG	22350	A_44_P1360437	A_44_P1360437	Unknown	0.266012	7.17155	2.31793	0.0546546	0.999891		NA
A_44_P127958	NM_134335	6.73443	7.09913	6.66948	6.73358	6.2392	6.46829	6.16951	6.3801	TCATCTCATGGCACTAGAAAGCGATTTCAGATTTATTCCAAGTCTCCATTTTACCGAGCT	25797	Myo9a	NM_134335	ref|Rattus norvegicus myosin IXA (Myo9a), mRNA [NM_134335]	-0.21712	6.56171	-2.31759	0.0546813	0.999891	NM_134335	171296	Myo9a	GO:0003674(molecular_function)|GO:0003774(motor activity)|GO:0005096(GTPase activator activity)|GO:0005524(ATP binding)|GO:0005575(cellular_component)|GO:0005737(cytoplasm)|GO:0008150(biological_process)|GO:0016021(integral to membrane)|GO:0016459(myosin complex)|GO:0035556(intracellular signal transduction)|GO:0043547(positive regulation of GTPase activity)|GO:0046872(metal ion binding)
A_44_P1084026	NM_031107	10.5741	10.3087	10.783	10.4065	10.7663	10.6588	10.7541	10.6297	TTTCCTCCTCAGCTGGTAACTCAGGGTTCATCTGTCCAAGGCCTTTCTAATAAACCTACA	33094	Rps6ka1	NM_031107	ref|Rattus norvegicus ribosomal protein S6 kinase A1 (Rps6ka1), mRNA [NM_031107]	0.218432	10.6102	2.31735	0.0547011	0.999891	NM_031107	81771	Rps6ka1	GO:0000287(magnesium ion binding)|GO:0004674(protein serine/threonine kinase activity)|GO:0004711(ribosomal protein S6 kinase activity)|GO:0004712(protein serine/threonine/tyrosine kinase activity)|GO:0005515(protein binding)|GO:0005524(ATP binding)|GO:0005634(nucleus)|GO:0005737(cytoplasm)|GO:0005819(spindle)|GO:0005829(cytosol)|GO:0005840(ribosome)|GO:0006468(protein phosphorylation)|GO:0006915…
A_64_P164255	NM_001107972	13.4182	13.6063	13.416	13.8715	13.2804	13.5161	13.3937	13.4486	GTGTGTGTGTGTGTGTGTGTATACACACAGAGAGAAACCAAAGATGGTGCTTGGTACTTT	35117	Hivep3	NM_001107972	ref|Rattus norvegicus human immunodeficiency virus type I enhancer binding protein 3 (Hivep3), mRNA [NM_001107972]	-0.233545	13.4939	-2.31595	0.0548123	0.999891	NM_001107972	313557	Hivep3	GO:0003677(DNA binding)|GO:0003700(sequence-specific DNA binding transcription factor activity)|GO:0005634(nucleus)|GO:0006366(transcription from RNA polymerase II promoter)|GO:0007165(signal transduction)|GO:0007275(multicellular organismal development)|GO:0035914(skeletal muscle cell differentiation)|GO:0043565(sequence-specific DNA binding)|GO:0044212(transcription regulatory region DNA bindin…
A_44_P1369228	A_44_P1369228	5.72053	6.00936	5.48113	6.19435	5.82602	6.01356	5.93909	5.95226	CCTGATGGCTTTGCTGTTTCAGAGACACCCAAATGCAAGAAAAACCGATGGGATAGTTAG	18313	A_44_P1369228	A_44_P1369228	Unknown	-0.300688	5.89204	-2.31384	0.0549805	0.999891		NA
A_64_P128706	NM_001000174	6.31421	6.21027	6.54947	6.15186	6.53106	6.3283	6.49052	6.32381	TTCTTTGTTTTCACACTGGTTTGGGGGGCATACCTTCCCTCCATCTTGTCACATCATTGT	5613	Olr168	NM_001000174	ref|Rattus norvegicus olfactory receptor 168 (Olr168), mRNA [NM_001000174]	0.217752	6.36244	2.31105	0.0552036	0.999891	NM_001000174	293315	Olr168	GO:0004930(G-protein coupled receptor activity)|GO:0004984(olfactory receptor activity)|GO:0005886(plasma membrane)|GO:0007165(signal transduction)|GO:0007186(G-protein coupled receptor signaling pathway)|GO:0016021(integral to membrane)|GO:0050911(detection of chemical stimulus involved in sensory perception of smell)
A_42_P473886	NM_001165922	8.61072	8.68336	8.35168	8.77965	8.87511	9.03663	9.56792	9.8125	TAATGATTGTTTTTTCTTTTTAACTGAATGGATGAGAGAGAATTCCTCTGTGGAGAAGGG	12359	Lsm2	NM_001165922	ref|Rattus norvegicus LSM2 homolog, U6 small nuclear RNA and mRNA degradation associated (Lsm2), transcript variant 2, mRNA [NM_001165922]	-0.22668	8.96469	-2.30886	0.0553795	0.999891	NM_001165922	684148	Lsm2	GO:0000398(nuclear mRNA splicing, via spliceosome)|GO:0000932(cytoplasmic mRNA processing body)|GO:0003674(molecular_function)|GO:0003723(RNA binding)|GO:0005575(cellular_component)|GO:0005688(U6 snRNP)|GO:0006397(mRNA processing)|GO:0008150(biological_process)|GO:0017160(Ral GTPase binding)|GO:0019901(protein kinase binding)|GO:0030529(ribonucleoprotein complex)|GO:0046540(U4/U6 x U5 tri-snRNP c…
A_44_P900333	ENSRNOT00000010361	6.90814	7.06788	6.17701	6.78191	6.31364	6.40798	5.88061	6.07504	ATAAGTGAATATCTGGGACCTTTAGTGGAGTCTGTGAACTGAGGCCTGAGAGACACGTTT	26142	Fbxo32	ENSRNOT00000010361	ens|F-box protein 32 [Source:RGD Symbol;Acc:620373] [ENSRNOT00000010361]	-0.263352	6.45153	-2.30793	0.055455	0.999891	FM112931	171043	Fbxo32	GO:0000151(ubiquitin ligase complex)|GO:0004842(ubiquitin-protein ligase activity)|GO:0005634(nucleus)|GO:0005654(nucleoplasm)|GO:0005737(cytoplasm)|GO:0005829(cytosol)|GO:0006511(ubiquitin-dependent protein catabolic process)|GO:0010614(negative regulation of cardiac muscle hypertrophy)|GO:0010666(positive regulation of cardiac muscle cell apoptotic process)|GO:0014878(response to electrical sti…
A_44_P807734	XM_017596710	5.5597	5.73415	5.40656	5.45053	5.68417	6.05619	6.53592	6.84288	TTTTCCCAGTGGTTTTGAGACTCCAAGCACACTTTGGTGTTGGGATCTGAGATCCTGTTA	12410	Tnfaip8l1	XM_017596710	ref|PREDICTED: Rattus norvegicus TNF alpha induced protein 8 like 1 (Tnfaip8l1), transcript variant X1, mRNA [XM_017596710]	-0.224346	5.90876	-2.30792	0.0554557	0.999891	XM_017596710	301131	Tnfaip8l1	GO:0005737(cytoplasm)|GO:0032007(negative regulation of TOR signaling cascade)
A_44_P1150897	XM_008772945	5.75266	5.62875	6.17701	5.94203	6.05212	5.63784	5.84183	5.72736	GTCGGGCAAAGCTATGAGGTCAATGTTCACCCTCCTTTAATAAATTAAATTATTTCATTC	29114	Ctnna3	XM_008772945	ref|PREDICTED: Rattus norvegicus catenin alpha 3 (Ctnna3), transcript variant X5, mRNA [XM_008772945]	0.221911	5.84495	2.30695	0.0555338	0.999891	XM_008772945	361839	Ctnna3	GO:0005912(adherens junction)|GO:0005916(fascia adherens)|GO:0008013(beta-catenin binding)|GO:0016337(cell-cell adhesion)|GO:0030027(lamellipodium)|GO:0086073(bundle of His cell-Purkinje myocyte adhesion involved in cell communication)|GO:0086083(cell adhesive protein binding involved in bundle of His cell-Purkinje myocyte communication)|GO:0086091(regulation of heart rate by cardiac conduction)
A_44_P1070933	BC070518	6.62266	6.47945	6.80467	6.27923	6.67036	6.42487	6.67919	6.6061	TGCGCTGAAGGGGGAGGGGAGGCCATTTTGTCCCGACCGACTCCCCGGAACCGGGCGGAG	9593	Rab10	BC070518	gb|AGENCOURT_111276856 NIH_MGC_420 Rattus norvegicus cDNA clone IMAGE:9035368 5', mRNA sequence [EV763967]	0.246812	6.57082	2.30463	0.0557214	0.999891	BC070518	50993	Rab10	GO:0000145(exocyst)|GO:0003674(molecular_function)|GO:0003924(GTPase activity)|GO:0005515(protein binding)|GO:0005525(GTP binding)|GO:0005768(endosome)|GO:0005789(endoplasmic reticulum membrane)|GO:0005794(Golgi apparatus)|GO:0005802(trans-Golgi network)|GO:0005886(plasma membrane)|GO:0005913(cell-cell adherens junction)|GO:0005925(focal adhesion)|GO:0005929(cilium)|GO:0006893(Golgi to plasma mem…
A_44_P665161	ENSRNOT00000077530	6.95686	7.10438	6.85928	7.08857	7.05302	7.28867	6.81592	6.99129	TGTTAAAAGACTGCAGAGTTTATTTACTATCTTTAAAGGAAATAGTGACCCTTCGTAGGC	16923	Eogt	ENSRNOT00000077530	ens|EGF domain specific O-linked N-acetylglucosamine transferase [Source:RGD Symbol;Acc:1359357] [ENSRNOT00000077530]	-0.196958	7.01975	-2.30406	0.0557674	0.999891	XM_008763147	494219	Eogt	GO:0005788(endoplasmic reticulum lumen)|GO:0006493(protein O-linked glycosylation)|GO:0016262(protein N-acetylglucosaminyltransferase activity)
A_44_P1365049	A_44_P1365049	6.09232	6.02191	6.28964	6.22481	6.1506	5.72395	6.04803	5.58622	ATGTTGATGAGCACAAGGAAGGAAAAGCGGGTTGAACACAGTCCCTCTCGAAAGAAAAAA	8035	A_44_P1365049	A_44_P1365049	Unknown	0.255926	6.01718	2.30299	0.0558546	0.999891		NA
A_44_P1082718	NM_001011984	6.33948	6.2769	6.80467	6.42382	6.8239	6.59867	6.67919	6.4754	TACTCAAGTTCCTCATGGACCTCGGTTGCGATGGCGAGCCCTGCTTTTCCTGCCTGTATG	27077	Asb2	NM_001011984	ref|Rattus norvegicus ankyrin repeat and SOCS box-containing 2 (Asb2), mRNA [NM_001011984]	0.218112	6.55275	2.30155	0.0559716	0.999891	NM_001011984	299266	Asb2	GO:0000209(protein polyubiquitination)|GO:0005622(intracellular)|GO:0016567(protein ubiquitination)|GO:0031466(Cul5-RING ubiquitin ligase complex)|GO:0035556(intracellular signal transduction)|GO:0035914(skeletal muscle cell differentiation)|GO:0042787(protein ubiquitination involved in ubiquitin-dependent protein catabolic process)|GO:0045445(myoblast differentiation)
A_44_P550602	ENSRNOT00000033882	5.7016	5.60301	5.89886	5.53657	5.92877	5.68241	5.93909	5.79225	TGAGTGAATACTGGGTAGCAGTGCCCATCATCACCATCATCCTATGCGAAACCCTTGCCG	30803	Slc6a16	ENSRNOT00000033882	ens|solute carrier family 6, member 16 [Source:RGD Symbol;Acc:1561338] [ENSRNOT00000033882]	0.213516	5.76032	2.30101	0.0560153	0.999891	XM_006229207	292902	Slc6a16	GO:0003333(amino acid transmembrane transport)|GO:0005328(neurotransmitter:sodium symporter activity)|GO:0005887(integral to plasma membrane)|GO:0006836(neurotransmitter transport)|GO:0015171(amino acid transmembrane transporter activity)
A_64_P134508	NM_001108683	6.76128	7.19147	6.89835	7.16815	6.71996	6.72508	6.77039	7.0082	AGAAGAACAAGGAGATGGAGCAGCTGAGGACAAGCCTTGCTGAAGAGCTTTCCACATATA	7816	Sync	NM_001108683	ref|Rattus norvegicus syncoilin, intermediate filament protein (Sync), mRNA [NM_001108683]	-0.235731	6.90536	-2.30071	0.0560399	0.999891	NM_001108683	362606	Sync	GO:0005198(structural molecule activity)|GO:0005737(cytoplasm)|GO:0005829(cytosol)|GO:0005882(intermediate filament)|GO:0030018(Z disc)|GO:0031594(neuromuscular junction)|GO:0042383(sarcolemma)|GO:0045103(intermediate filament-based process)
A_44_P1104255	XM_008762509	5.70851	5.53852	5.59557	5.40656	5.62327	5.3656	5.79388	5.6251	AAACAAGACCATAACGTTTTGCTGGATTTTGTTGTCCTCCTGGTGTTCATATAAATTGTA	9989	Cdh26	XM_008762509	ref|PREDICTED: Rattus norvegicus cadherin 26 (Cdh26), transcript variant X1, mRNA [XM_008762509]	0.196364	5.58213	2.29817	0.0562469	0.999891	XM_008762509	311693	Cdh26	GO:0005509(calcium ion binding)|GO:0005886(plasma membrane)|GO:0007156(homophilic cell adhesion)|GO:0016021(integral to membrane)
A_44_P855630	XM_008760637	7.15524	6.71138	7.51701	7.09913	6.95323	6.83025	6.71654	6.69407	GTGAAATCATGACACCCACAAGATCTCCCCTGCACACATTTATGCCTATTACCTGGATTT	27965	Xrcc4	XM_008760637	ref|PREDICTED: Rattus norvegicus X-ray repair cross complementing 4 (Xrcc4), transcript variant X2, mRNA [XM_008760637]	0.251796	6.95961	2.29616	0.0564115	0.999891	XM_008760637	309995	Xrcc4	GO:0000784(nuclear chromosome, telomeric region)|GO:0000793(condensed chromosome)|GO:0001701(in utero embryonic development)|GO:0002328(pro-B cell differentiation)|GO:0003674(molecular_function)|GO:0003677(DNA binding)|GO:0005575(cellular_component)|GO:0005634(nucleus)|GO:0005654(nucleoplasm)|GO:0005829(cytosol)|GO:0005958(DNA-dependent protein kinase-DNA ligase 4 complex)|GO:0006266(DNA ligation…
A_64_P144153	XM_002725697	9.76608	9.75881	10.2984	9.65146	9.97573	9.85357	9.67845	9.28954	GAACCTCCATGTGAACAGCCCTTTAACTTATTTCCCCTCTTATAGAAATAAAACCTTTTT	22799	Klhl35	XM_002725697	ref|PREDICTED: Rattus norvegicus kelch-like family member 35 (Klhl35), transcript variant X2, mRNA [XM_002725697]	0.29131	9.784	2.29356	0.056625	0.999891	XM_002725697	308850	Klhl35	GO:0004842(ubiquitin-protein ligase activity)|GO:0016567(protein ubiquitination)|GO:0031463(Cul3-RING ubiquitin ligase complex)
A_44_P1109229	XM_008767181	5.87293	6.11721	5.54045	5.65046	4.93566	5.12843	4.73359	4.9849	GCAGCCTCAACCAACAATGATGTGTTGTAAAAATGTCTTTCATGTAAAAAGTGCAGTAAA	24849	Pax3	XM_008767181	ref|PREDICTED: Rattus norvegicus paired box 3 (Pax3), transcript variant X1, mRNA [XM_008767181]	-0.19959	5.37045	-2.29313	0.0566611	0.999891	XM_008767181	114502	Pax3	GO:0000122(negative regulation of transcription from RNA polymerase II promoter)|GO:0001755(neural crest cell migration)|GO:0001843(neural tube closure)|GO:0003682(chromatin binding)|GO:0003700(sequence-specific DNA binding transcription factor activity)|GO:0003705(RNA polymerase II distal enhancer sequence-specific DNA binding transcription factor activity)|GO:0005634(nucleus)|GO:0005654(nucleop…
A_44_P1132287	XR_594934	7.26952	6.79415	7.48012	7.21351	7.57017	7.48314	7.27418	7.15966	TTTTCCTTTATAGAAGATGCTTATTGCCTTTACCCTGCCTACCCCGTTGGTTGCCTTTGG	26131	LOC103693478	XR_594934	ref|PREDICTED: Rattus norvegicus uncharacterized LOC103693478 (LOC103693478), ncRNA [XR_594934]	0.235882	7.28056	2.29008	0.0569126	0.999891	XR_594934	103693478	LOC103693478
A_64_P030402	A_64_P030402	6.58653	6.85617	6.78191	6.81991	6.90514	7.20742	6.67919	6.92159	AAGAGAGCATTCATAGGACCACTCAAGAAAGAATGCACAGCTGAGGAGGAAGGTGCTTAA	43984	A_64_P030402	A_64_P030402	Unknown	-0.213084	6.84473	-2.28756	0.0571219	0.999891		NA
A_44_P372816	ENSRNOT00000092031	6.84288	6.77451	6.98774	6.65165	6.90514	6.73104	7.44044	7.17097	AGGACGGACCCAGAGTGTCCTGTCTGCCACATCACCGCCACACAAGCCATCCGAATATTT	12222	Mex3a	ENSRNOT00000092031	ens|mex-3 RNA binding family member A [Source:RGD Symbol;Acc:1564904] [ENSRNOT00000092031]	0.212004	6.93805	2.28518	0.0573195	0.999891	XM_017591394	310631	Mex3a	GO:0003723(RNA binding)|GO:0005829(cytosol)
A_44_P151422	NM_153731	5.84967	6.11721	5.81805	6.134	5.92877	6.19435	6.09628	6.11721	GACACATACCTTAAACGGATGTATATAGAAGTCTTCAGTTGGCCAACCTCTGAGAAGGTA	40455	Zfp709	NM_153731	ref|Rattus norvegicus zinc finger protein 709 (Zfp709), mRNA [NM_153731]	-0.217502	6.03194	-2.28476	0.0573543	0.999891	NM_153731	266773	Zfp709	GO:0003674(molecular_function)|GO:0003676(nucleic acid binding)|GO:0005622(intracellular)|GO:0005886(plasma membrane)|GO:0006355(regulation of transcription, DNA-dependent)|GO:0034605(cellular response to heat)|GO:0046872(metal ion binding)|GO:0071222(cellular response to lipopolysaccharide)
A_44_P1112996	XM_008770418	6.21027	6.19558	6.134	5.67714	6.08967	5.93172	6.07102	5.72736	GGCAGGAAACAGGAGGAGTATTACTGATAAAAATAGTGTTCGTGTATGAAATTCTCAAAA	38399	Egfr	XM_008770418	ref|PREDICTED: Rattus norvegicus epidermal growth factor receptor (Egfr), transcript variant X3, mRNA [XM_008770418]	0.243291	6.00459	2.28394	0.0574231	0.999891	XM_008770418	24329	Egfr	GO:0000186(activation of MAPKK activity)|GO:0000902(cell morphogenesis)|GO:0001889(liver development)|GO:0001892(embryonic placenta development)|GO:0001934(positive regulation of protein phosphorylation)|GO:0001942(hair follicle development)|GO:0003682(chromatin binding)|GO:0004713(protein tyrosine kinase activity)|GO:0004716(receptor signaling protein tyrosine kinase activity)|GO:0004871(signal …
A_44_P1109289	XM_006245106	9.48943	9.42399	9.66341	8.74749	9.14858	8.95804	8.96545	8.7414	CCTAACAGGTAAGTACGTAGATAGATGAAAGTTGTTACTGATATGCTATGTCTCCAAAAA	22607	Rpe	XM_006245106	ref|PREDICTED: Rattus norvegicus ribulose-5-phosphate-3-epimerase (Rpe), transcript variant X4, mRNA [XM_006245106]	0.348989	9.14222	2.28186	0.0575973	0.999891	XM_006245106	501157	Rpe	GO:0004750(ribulose-phosphate 3-epimerase activity)|GO:0005829(cytosol)|GO:0005975(carbohydrate metabolic process)|GO:0006098(pentose-phosphate shunt)|GO:0009052(pentose-phosphate shunt, non-oxidative branch)|GO:0019323(pentose catabolic process)|GO:0030246(carbohydrate binding)|GO:0042802(identical protein binding)|GO:0042803(protein homodimerization activity)|GO:0043231(intracellular membrane-b…
A_44_P448674	AI169255	7.38892	6.98276	8.39866	7.79935	7.00328	7.09055	6.83025	6.579	CCCCTCACAAGTTTCTCCCCTCACAAGTAAGGCTGCTGCAAATGCATTTAGCCATTGGCC	34066	AI169255	AI169255	gb|EST215090 Normalized rat kidney, Bento Soares Rattus sp. cDNA clone RKIBP36 3' end, mRNA sequence [AI169255]	0.292361	7.2591	2.28185	0.0575976	0.999891	AI169255	NA
A_43_P12540	NM_031143	6.64536	6.58465	7.2501	6.99412	7.00328	6.84288	6.91638	6.49252	AAGTGGTCCGCTATCTGCTCGATCATGCACCACCAGAGATCCTCGATGCTGTGGAGGAGA	2120	Dgkz	NM_031143	ref|Rattus norvegicus diacylglycerol kinase zeta (Dgkz), mRNA [NM_031143]	0.225239	6.84116	2.2818	0.0576024	0.999891	NM_031143	81821	Dgkz	GO:0001727(lipid kinase activity)|GO:0003951(NAD+ kinase activity)|GO:0004143(diacylglycerol kinase activity)|GO:0004857(enzyme inhibitor activity)|GO:0005515(protein binding)|GO:0005524(ATP binding)|GO:0005622(intracellular)|GO:0005634(nucleus)|GO:0005737(cytoplasm)|GO:0005886(plasma membrane)|GO:0007205(protein kinase C-activating G-protein coupled receptor signaling pathway)|GO:0008022(protein…
A_44_P1116481	ENSRNOT00000086405	6.36596	6.1506	6.27923	6.15186	6.60053	6.33948	6.55331	6.36924	ATCCTCGTTCCTGCTCTTCTCCCAGGACCATTTTGAGGAGATAAAAGAACAACACCCAAA	28638	LOC103694517	ENSRNOT00000086405	ens|high mobility group protein B4-like [Source:RGD Symbol;Acc:9362850] [ENSRNOT00000086405]	0.196963	6.35128	2.28124	0.057649	0.999891	XM_017602388	103694517	LOC103694517	GO:0003677(DNA binding)|GO:0005634(nucleus)
A_44_P198628	NM_001001374	6.01356	5.70851	5.9953	5.77753	5.74764	5.52095	5.61778	5.54432	ATGTAAAGGGAGCTTTGAAGAGACTGGTGAGAAAAGATAACAGCACTGGAAAGCAAATTC	38046	Olr1702	NM_001001374	ref|Rattus norvegicus olfactory receptor 1702 (Olr1702), mRNA [NM_001001374]	0.205738	5.7407	2.28105	0.0576649	0.999891	NM_001001374	294157	Olr1702	GO:0004930(G-protein coupled receptor activity)|GO:0004984(olfactory receptor activity)|GO:0005886(plasma membrane)|GO:0007186(G-protein coupled receptor signaling pathway)|GO:0007608(sensory perception of smell)|GO:0016021(integral to membrane)|GO:0050911(detection of chemical stimulus involved in sensory perception of smell)
A_44_P1153259	ENSRNOT00000075069	7.56851	7.89564	7.87466	8.03743	7.83315	7.84888	8.46879	9.38136	AGCCAAGGCCAAGGCTCCTAAGGCAAAGGCTACTAAGCCTAAGGCTTCTAAGCCGAAGGC	1014	LOC684828	ENSRNOT00000075069	ens|similar to Histone H1.2 (H1 VAR.1) (H1c) [Source:RGD Symbol;Acc:1585568] [ENSRNOT00000075069]	-0.354549	8.11356	-2.28051	0.0577105	0.999891	XM_001072089	684828	LOC684828	GO:0000122(negative regulation of transcription from RNA polymerase II promoter)|GO:0000786(nucleosome)|GO:0000790(nuclear chromatin)|GO:0003677(DNA binding)|GO:0003723(RNA binding)|GO:0005719(nuclear euchromatin)|GO:0006334(nucleosome assembly)|GO:0006357(regulation of transcription from RNA polymerase II promoter)|GO:0016584(nucleosome positioning)|GO:0031490(chromatin DNA binding)|GO:0080182(h…
A_44_P1121870	XR_344959	6.02052	5.96963	6.53106	6.27224	6.38443	5.97394	6.20172	6.02745	ACTGATGGCTCAAACCACCCTTCTCCATTGACAACACAAGAATATATAGCATCTCTCTGG	45689	LOC102553383	XR_344959	ref|PREDICTED: Rattus norvegicus uncharacterized LOC102553383 (LOC102553383), ncRNA [XR_344959]	0.223616	6.17262	2.27933	0.0578096	0.999891	XR_344959	102553383	LOC102553383
A_44_P1034910	NM_201562	6.45087	6.29768	6.33948	6.03021	6.19435	6.06699	6.36048	6.14424	GCGACCCAGACTACATTTCCTAAGAGGCTCTGCTCTAAGAGTCCAGGAAAAGACCATGCT	45594	Rtn2	NM_201562	ref|Rattus norvegicus reticulon 2 (Rtn2), mRNA [NM_201562]	0.201516	6.23554	2.27731	0.0579794	0.999891	NM_201562	308410	Rtn2	GO:0005622(intracellular)|GO:0005623(cell)|GO:0005783(endoplasmic reticulum)|GO:0005789(endoplasmic reticulum membrane)|GO:0014802(terminal cisterna)|GO:0016021(integral to membrane)|GO:0030315(T-tubule)|GO:0046324(regulation of glucose import)|GO:0065002(intracellular protein transmembrane transport)
A_44_P1363097	NR_024023	7.56256	7.82483	7.87926	7.79935	7.32287	7.77053	7.2881	7.73075	ATTGGTGATATTGCAAAGAAACGAGGAGAGATTTGGAACAACACTGCCGCGGATGACAAG	13987	Hmgb1-ps2	NR_024023	ref|Rattus norvegicus high mobility group box 1, pseudogene 2 (Hmgb1-ps2), non-coding RNA [NR_024023]	-0.268166	7.64728	-2.27681	0.0580215	0.999891	NR_024023	364704	Hmgb1-ps2
A_44_P252220	NM_001007633	7.54818	7.76266	7.53219	7.82602	7.58903	7.69769	7.54094	7.72586	TCTTTGTAGGGACTACAAGAAATAACTTCGAAGGCAAGAAAGTCATTAGCTTAGAATATG	24119	Mocs2	NM_001007633	ref|Rattus norvegicus molybdenum cofactor synthesis 2 (Mocs2), transcript variant 2, mRNA [NM_001007633]	-0.200474	7.65282	-2.2767	0.0580313	0.999891	NM_001007633	294753	Mocs2	GO:0003674(molecular_function)|GO:0005575(cellular_component)|GO:0005634(nucleus)|GO:0005829(cytosol)|GO:0006777(Mo-molybdopterin cofactor biosynthetic process)|GO:0008150(biological_process)|GO:0016607(nuclear speck)|GO:0019008(molybdopterin synthase complex)|GO:0030366(Mo-molybdopterin synthase activity)|GO:0032324(molybdopterin cofactor biosynthetic process)|GO:0042802(identical protein bindin…
A_44_P241230	A_44_P241230	6.53981	6.65434	6.42172	6.97346	6.84366	6.85305	6.51636	6.92159	AAGCCACAACTGTTATGCCAGATGGACAATTCAAAGATATCGGCCTAAGTGGATACAGAG	12433	A_44_P241230	A_44_P241230	Unknown	-0.270226	6.7155	-2.27656	0.0580427	0.999891		NA
A_44_P311178	NM_173839	5.5597	5.55395	5.54045	5.70333	5.20864	5.6683	4.9849	5.36778	GAAGGGAAGAAAATCTTGGAACTGTGAATGTGTCATTAGAATAAAGTGAATTATCAGTGC	38760	Tph2	NM_173839	ref|Rattus norvegicus tryptophan hydroxylase 2 (Tph2), mRNA [NM_173839]	-0.249916	5.44838	-2.27572	0.0581138	0.999891	NM_173839	317675	Tph2	GO:0003674(molecular_function)|GO:0004510(tryptophan 5-monooxygenase activity)|GO:0005506(iron ion binding)|GO:0005575(cellular_component)|GO:0007623(circadian rhythm)|GO:0009072(aromatic amino acid family metabolic process)|GO:0014823(response to activity)|GO:0031667(response to nutrient levels)|GO:0042427(serotonin biosynthetic process)|GO:0043005(neuron projection)|GO:0043627(response to estro…
A_44_P1360270	ENSRNOT00000089506	5.7016	5.90789	5.8434	5.94203	5.65404	5.87447	5.62875	5.90187	TGCTTATGCACAGTGCTCCCACAATGCTCAGAATCATCATCAGCCCGCAACATTAAAATA	37694	ENSRNOT00000089506	ENSRNOT00000089506	Unknown	-0.199619	5.80676	-2.27511	0.0581656	0.999891		NA
A_44_P101058	XM_008769113	6.0737	5.58058	6.47843	6.4693	5.85591	5.56542	5.97967	5.79225	CCACTCTCCTGCTTATGACACAATGCACCTCTCAGAATCTTGGCGGAGTCCAATTTCCAC	30965	Sh2b2	XM_008769113	ref|PREDICTED: Rattus norvegicus SH2B adaptor protein 2 (Sh2b2), transcript variant X3, mRNA [XM_008769113]	0.245038	5.97441	2.2734	0.0583105	0.999891	XM_008769113	114203	Sh2b2	GO:0001725(stress fiber)|GO:0001726(ruffle)|GO:0001922(B-1 B cell homeostasis)|GO:0005068(transmembrane receptor protein tyrosine kinase adaptor activity)|GO:0005070(SH3/SH2 adaptor activity)|GO:0005737(cytoplasm)|GO:0005829(cytosol)|GO:0005884(actin filament)|GO:0005886(plasma membrane)|GO:0007399(nervous system development)|GO:0008269(JAK pathway signal transduction adaptor activity)|GO:0008286…
A_44_P386724	NM_057155	5.78409	5.70851	5.89886	5.65046	5.62327	5.38946	5.52095	5.27069	GTGGTAGAAGCAAAGACCAAGTACCCAGGGACCTACCTGACTTTTGAATTGGTATCCTTT	32289	Xpnpep2	NM_057155	ref|Rattus norvegicus X-prolyl aminopeptidase 2 (Xpnpep2), mRNA [NM_057155]	0.202015	5.60579	2.27328	0.0583207	0.999891	NM_057155	117522	Xpnpep2	GO:0003674(molecular_function)|GO:0005575(cellular_component)|GO:0005886(plasma membrane)|GO:0006508(proteolysis)|GO:0008150(biological_process)|GO:0031225(anchored to membrane)|GO:0046872(metal ion binding)|GO:0070006(metalloaminopeptidase activity)|GO:0070062(extracellular vesicular exosome)
A_44_P1112851	FQ223777	8.33781	8.7117	8.35732	8.40585	8.14232	8.22194	8.02814	8.61026	GTGTTGCTCTACTGCGTTTCAAAAATCTGTTTGTAATACATTCTCAGACTGGAAATAAAG	11101	Dok7	FQ223777	Unknown	-0.27104	8.35192	-2.27233	0.0584008	0.999891	FQ223777	305448	Dok7	GO:0001934(positive regulation of protein phosphorylation)|GO:0003674(molecular_function)|GO:0005158(insulin receptor binding)|GO:0005575(cellular_component)|GO:0007528(neuromuscular junction development)|GO:0008150(biological_process)|GO:0019901(protein kinase binding)|GO:0031594(neuromuscular junction)|GO:0035091(phosphatidylinositol binding)|GO:0043113(receptor clustering)|GO:0061098(positive …
A_44_P1135752	XR_340604	6.7395	6.19558	5.97107	5.70333	5.95662	6.09628	6.11591	5.50714	CCCAGCTTTATTGGTAATAATCCAACCTTGTTGTCATTATGACTAATAAAGTCCTCAGTA	31349	LOC102548367	XR_340604	ref|PREDICTED: Rattus norvegicus uncharacterized LOC102548367 (LOC102548367), ncRNA [XR_340604]	0.320194	6.03568	2.27002	0.0585974	0.999891	XR_340604	102548367	LOC102548367
A_44_P1091346	XM_008774647	6.76128	6.31477	6.93418	6.80144	6.70189	6.39946	6.86161	6.81111	AGCTGGATAACTGATGGCAGGTGTCACAAAACTGGGAGTAAATGGTGTTATTCTACATTA	22605	Dnah3	XM_008774647	ref|PREDICTED: Rattus norvegicus dynein, axonemal, heavy chain 3 (Dnah3), transcript variant X2, mRNA [XM_008774647]	0.233042	6.69822	2.26811	0.0587606	0.999891	XM_008774647	117249	Dnah3
A_64_P084054	NM_001107577	10.4469	10.4696	12.5584	12.0139	10.3738	9.50186	10.2858	10.2079	GACGAACCCATTCCGCGGCCGCCAGCCCGGCGTCCAGCCCGGGCCTTTGATGATGAGGAG	8846	Lrrc10b	NM_001107577	ref|Rattus norvegicus leucine rich repeat containing 10B (Lrrc10b), mRNA [NM_001107577]	0.367908	10.7323	2.26807	0.0587644	0.999891	NM_001107577	309208	Lrrc10b
A_64_P076675	NM_053875	5.95807	6.23562	6.03159	6.16197	5.94203	6.03572	6.02052	6.36158	ATCTGTGAGCAGGCTGCCATCAAGCAAGCCACCAAGGACAAGAAAATAACCACTGTGTGA	36043	Exoc4	NM_053875	ref|Rattus norvegicus exocyst complex component 4 (Exoc4), mRNA [NM_053875]	-0.21067	6.09339	-2.26676	0.0588766	0.999891	NM_053875	116654	Exoc4	GO:0000145(exocyst)|GO:0005515(protein binding)|GO:0005737(cytoplasm)|GO:0005768(endosome)|GO:0005794(Golgi apparatus)|GO:0005902(microvillus)|GO:0006612(protein targeting to membrane)|GO:0006887(exocytosis)|GO:0006893(Golgi to plasma membrane transport)|GO:0006903(vesicle targeting)|GO:0006904(vesicle docking involved in exocytosis)|GO:0007268(synaptic transmission)|GO:0014069(postsynaptic densi…
A_44_P1107047	A_44_P1107047	7.8288	7.68985	7.63511	7.58081	7.756	7.43341	8.0226	7.65068	AGCAGCAGCGGCAACAGGAGGAGGTATTTGTCACCAGCTGTTCACCCAACCACAGGCAAA	16227	A_44_P1107047	A_44_P1107047	Unknown	0.22194	7.69966	2.26578	0.0589604	0.999891		NA
A_44_P465188	NM_053445	7.07793	7.46284	7.5965	7.75809	7.97645	8.06463	7.75642	7.97501	TCATGTTCCAGCATTGTATAGCACGGTTCCATGTCACAAACAGAAAGGTCAGGAACACTG	33237	Fads1	NM_053445	ref|Rattus norvegicus fatty acid desaturase 1 (Fads1), mRNA [NM_053445]	-0.21332	7.70848	-2.26552	0.0589825	0.999891	NM_053445	84575	Fads1	GO:0005634(nucleus)|GO:0005739(mitochondrion)|GO:0005789(endoplasmic reticulum membrane)|GO:0006636(unsaturated fatty acid biosynthetic process)|GO:0007568(aging)|GO:0007584(response to nutrient)|GO:0009267(cellular response to starvation)|GO:0009744(response to sucrose stimulus)|GO:0010033(response to organic substance)|GO:0014070(response to organic cyclic compound)|GO:0016020(membrane)|GO:0016…
A_44_P527921	NM_001012011	8.758	8.64807	9.39689	9.00186	8.87774	8.52419	8.75867	8.69908	AACCTCCCCCAACTCAAGGAACTGTACCAGCTGTCCAAAGACAAGGCAGACTTCGCTGTG	34032	Lig3	NM_001012011	ref|Rattus norvegicus DNA ligase 3 (Lig3), mRNA [NM_001012011]	0.229531	8.83306	2.26496	0.0590306	0.999891	NM_001012011	303369	Lig3	GO:0000794(condensed nuclear chromosome)|GO:0000795(synaptonemal complex)|GO:0003677(DNA binding)|GO:0003909(DNA ligase activity)|GO:0003910(DNA ligase (ATP) activity)|GO:0005524(ATP binding)|GO:0005634(nucleus)|GO:0005654(nucleoplasm)|GO:0005739(mitochondrion)|GO:0006260(DNA replication)|GO:0006266(DNA ligation)|GO:0006273(lagging strand elongation)|GO:0006288(base-excision repair, DNA ligation)…
A_44_P1131598	A_44_P1131598	5.33017	5.58058	5.59557	5.92135	5.65404	5.65404	5.23042	5.54432	GAGGAAAGGGGAATAGATGCTATCCATAGAGATCCTGTCATTACCCCCAAAATAAATAAA	12548	A_44_P1131598	A_44_P1131598	Unknown	-0.222519	5.56381	-2.26437	0.0590819	0.999891		NA
A_44_P119763	XM_017589627	6.70707	6.90814	7.04143	7.06317	6.73697	7.13325	7.61502	7.8928	ATAAAGAAACAGCCATATATATTGTCTTTTATATTCATGTAATATTCTGAAATTAAATTT	30325	Arhgap19	XM_017589627	ref|PREDICTED: Rattus norvegicus Rho GTPase activating protein 19 (Arhgap19), transcript variant X2, mRNA [XM_017589627]	-0.224218	7.13723	-2.26147	0.059331	0.999891	XM_017589627	679082	Arhgap19	GO:0007165(signal transduction)
A_64_P165282	NM_001106370	6.18198	6.09628	6.24159	5.95226	6.49652	6.31307	6.2769	6.02745	GCATCCTGACACATGTTATGTATTAAATAAAGGCTGATCGTCCTCTTCCTCTTTCTCTTC	7829	Kcnv2	NM_001106370	ref|Rattus norvegicus potassium voltage-gated channel modifier subfamily V member 2 (Kcnv2), mRNA [NM_001106370]	0.201984	6.19826	2.261	0.0593717	0.999891	NM_001106370	294065	Kcnv2	GO:0005249(voltage-gated potassium channel activity)|GO:0008076(voltage-gated potassium channel complex)|GO:0016021(integral to membrane)|GO:0034765(regulation of ion transmembrane transport)|GO:0051260(protein homooligomerization)|GO:0071805(potassium ion transmembrane transport)
A_64_P014351	NM_001108371	8.79455	8.86953	8.52348	9.14301	9.03423	9.43263	9.01597	9.05209	GTCCTGGTGAGGCTTTTCACACAGAGCTTCGTGTTACCGTGTGGTTTGGGTTTTGTTGTT	36328	Ube2e2	NM_001108371	ref|Rattus norvegicus ubiquitin-conjugating enzyme E2E 2 (Ube2e2), mRNA [NM_001108371]	-0.282258	8.98319	-2.25991	0.0594663	0.999891	NM_001108371	361013	Ube2e2	GO:0004842(ubiquitin-protein ligase activity)|GO:0006974(response to DNA damage stimulus)|GO:0032020(ISG15-protein conjugation)|GO:0042296(ISG15 ligase activity)|GO:0070534(protein K63-linked ubiquitination)|GO:0070936(protein K48-linked ubiquitination)|GO:0070979(protein K11-linked ubiquitination)|GO:1900087(positive regulation of G1/S transition of mitotic cell cycle)
A_64_P151415	NM_001191684	6.85967	6.28386	7.30929	7.34411	7.40975	7.26483	7.63602	7.19147	GCTGAGCAGCAGTCGACAGAGTTTCAACGTCTTCTTTGGTGAATGTCCCTACTGTAGTAA	16296	Fancl	NM_001191684	ref|Rattus norvegicus Fanconi anemia, complementation group L (Fancl), mRNA [NM_001191684]	0.28261	7.16237	2.25974	0.0594808	0.999891	NM_001191684	305600	Fancl	GO:0004842(ubiquitin-protein ligase activity)|GO:0005634(nucleus)|GO:0005635(nuclear envelope)|GO:0006281(DNA repair)|GO:0006513(protein monoubiquitination)|GO:0006974(response to DNA damage stimulus)|GO:0007276(gamete generation)|GO:0016604(nuclear body)|GO:0031625(ubiquitin protein ligase binding)|GO:0042127(regulation of cell proliferation)|GO:0043231(intracellular membrane-bounded organelle)|…
A_44_P360876	BC098733	6.85845	6.32938	7.64218	7.437	6.76812	6.0861	6.23273	6.34477	CATTCCTCCACCTCGTGAACAAATGTCCAAGAATAAGGTTAGCCTCACCTGCATGGTCAC	2959	LOC362795	BC098733	gb|AGENCOURT_28542106 NIH_MGC_249 Rattus norvegicus cDNA clone IMAGE:7376096 5', mRNA sequence [CO560757]	0.326058	6.71234	2.25612	0.0597947	0.999891	BC098733	362795	LOC362795	GO:0003823(antigen binding)
A_64_P209419	NM_001012114	9.60011	9.47125	10.651	10.3134	10.4296	9.16454	9.63091	9.54384	ACCCCTCAGCCCTGACGCCCTTGGCCTCTTTTCAAACTGTGTAATAAAACATGACAGCTG	8854	Rexo1	NM_001012114	ref|Rattus norvegicus RNA exonuclease 1 homolog (Rexo1), mRNA [NM_001012114]	0.454646	9.85059	2.25471	0.059918	0.999891	NM_001012114	314630	Rexo1	GO:0003674(molecular_function)|GO:0003676(nucleic acid binding)|GO:0005575(cellular_component)|GO:0005654(nucleoplasm)|GO:0008150(biological_process)|GO:0016604(nuclear body)
A_44_P211679	BM299612	8.99747	9.11954	8.30582	7.59487	8.0041	7.41345	8.167	7.97501	AGACTTAATATGTGGCAAAGTCAAACGGGCGAAGGTAGTTTCTTACGTTTCTGAGCTACA	12737	BM299612	BM299612	gb|445469 Rat lymphocyte Rattus norvegicus cDNA, mRNA sequence [BM299612]	0.342883	8.19716	2.25386	0.0599917	0.999891	BM299612	NA
A_44_P993951	AB006881	12.388	12.3207	11.2998	11.1369	11.276	11.0002	11.0773	10.7451	AACCTCTTACAGAACTGTACGCTTTGAAGCGTCTTCTACCAAGTGGTGCCAAGTAACAGT	41673	AB006881	AB006881	Unknown	0.209551	11.4055	2.25359	0.0600156	0.999891	AB006881	NA
A_64_P087424	NM_053897	6.65165	6.67478	5.48113	6.04326	5.4023	5.88366	6.20172	6.26405	TTTACACTTTTTCCCCCACACTAGTTTTTCTAATAAACAAAATGTAGTTCACGTTGCTCC	27629	F2rl1	NM_053897	ref|Rattus norvegicus F2R like trypsin receptor 1 (F2rl1), mRNA [NM_053897]	-0.282238	6.07532	-2.25262	0.0601007	0.999891	NM_053897	116677	F2rl1	GO:0001965(G-protein alpha-subunit binding)|GO:0002286(T cell activation involved in immune response)|GO:0002690(positive regulation of leukocyte chemotaxis)|GO:0002741(positive regulation of cytokine secretion involved in immune response)|GO:0003104(positive regulation of glomerular filtration)|GO:0004930(G-protein coupled receptor activity)|GO:0005515(protein binding)|GO:0005769(early endosome)…
A_44_P1115478	A_44_P1115478	5.53463	5.55395	6.11591	5.77753	6.49652	5.27069	5.96675	5.72736	GAATACTTAAGGCAGTAATGACTTGGACCCTTGACAACACACAATCAACACACACCCATT	41989	A_44_P1115478	A_44_P1115478	Unknown	0.446071	5.80542	2.24584	0.0606965	0.999891		NA
A_44_P788423	BG381007	5.70851	5.52291	5.79225	5.65046	5.60301	5.33017	5.52095	5.34578	GCATGAACCAGACAGCTGCCTGGTTACGGGGGAGAACATGTGGATTCTTGGGGTAGTCCT	33455	BG381007	BG381007	gb|UI-R-CT0-bug-a-08-0-UI.s1 UI-R-CT0 Rattus norvegicus cDNA clone UI-R-CT0-bug-a-08-0-UI 3', mRNA sequence [BG381007]	0.193851	5.55926	2.24569	0.0607096	0.999891	BG381007	NA
A_64_P124269	ENSRNOT00000013278	5.96675	5.39803	6.04803	5.71539	6.05212	5.88366	5.79388	5.80682	TTCCCTTCTCCACCTGGAGTAGTTATCCAAGGAGTGCGGAGACCCAAGCGCCATGACACA	24228	Stpg3	ENSRNOT00000013278	ens|sperm-tail PG-rich repeat containing 3 [Source:RGD Symbol;Acc:1561978] [ENSRNOT00000013278]	0.264216	5.83309	2.24468	0.0607995	0.999891	XM_006224310	499746	Stpg3
A_44_P244546	BM389499	6.45087	5.89886	6.52029	6.36048	6.19435	6.19435	6.39625	6.07504	GCTTATCCAGGAAACCAGGATCCACCCGCTTCTTCTCAAACTCTCTTCTGACATGAGCTG	41935	BM389499	BM389499	gb|UI-R-CN1-cjn-n-09-0-UI.s1 UI-R-CN1 Rattus norvegicus cDNA clone UI-R-CN1-cjn-n-09-0-UI 3', mRNA sequence [BM389499]	0.258259	6.26131	2.24455	0.0608111	0.999891	BM389499	NA
A_64_P003830	XM_229294	6.03572	5.44226	6.43949	5.70333	5.63602	5.68241	5.52095	5.4381	AAAGTAATGTTTCCTCAAGTAAAAGACGCTCATCTCGCAAGTGCCATGCTTTGCCGAGCT	19671	XM_229294	XM_229294	gb|Rattus norvegicus similar to Spindlin-like protein 2 (SPIN-2) (LOC301818), mRNA [XM_229294]	0.341519	5.73728	2.24349	0.0609043	0.999891	XM_229294	NA
A_64_P135639	NM_001302143	7.56851	7.804	6.78191	7.04006	6.29194	6.37685	6.15693	6.36924	TTATAAAAGATGTGCTAGATTGCTGACGAGATTAGCTGTGAGTCCACTGTGCTCCCAGAC	15645	Alkal1	NM_001302143	ref|Rattus norvegicus ALK and LTK ligand 1 (Alkal1), mRNA [NM_001302143]	-0.197715	6.79868	-2.24304	0.0609445	0.999891	NM_001302143	100910984	Alkal1	GO:0010976(positive regulation of neuron projection development)|GO:0030298(receptor signaling protein tyrosine kinase activator activity)|GO:0030971(receptor tyrosine kinase binding)|GO:0061098(positive regulation of protein tyrosine kinase activity)|GO:0070374(positive regulation of ERK1 and ERK2 cascade)|GO:0070378(positive regulation of ERK5 cascade)
A_44_P854908	CB583330	5.9953	6.31477	6.11591	6.30454	5.7955	6.18198	6.07904	6.08835	AGAAATAGAGAAAGGGGCTATGGGATCTCAAAATTAGATTTATAGGTTTTACAACACTGC	33111	CB583330	CB583330	gb|AMGNNUC:NRHY5-00351-C1-A W Rat hypothalamus (10471) Rattus norvegicus cDNA clone nrhy5-00351-c1 5', mRNA sequence [CB583330]	-0.225973	6.10943	-2.24239	0.0610019	0.999891	CB583330	NA
A_42_P784063	NM_199370	5.83237	5.53852	5.8434	5.70333	5.97967	5.65404	5.44433	5.36778	AGCGTACAGAGATGGAGAATGAGTTTGTCCTCATCAAGAAGGATGTGGATGAAGCCTACA	4145	Krt8	NM_199370	ref|Rattus norvegicus keratin 8 (Krt8), mRNA [NM_199370]	0.209022	5.67043	2.24191	0.0610445	0.999891	NM_199370	25626	Krt8	GO:0005198(structural molecule activity)|GO:0005515(protein binding)|GO:0005634(nucleus)|GO:0005654(nucleoplasm)|GO:0005737(cytoplasm)|GO:0005882(intermediate filament)|GO:0005911(cell-cell junction)|GO:0016010(dystrophin-associated glycoprotein complex)|GO:0016327(apicolateral plasma membrane)|GO:0016363(nuclear matrix)|GO:0030018(Z disc)|GO:0032403(protein complex binding)|GO:0033209(tumor necr…
A_43_P10988	XM_006249926	12.0047	12.0178	11.0481	11.4418	11.2673	11.4124	11.165	11.5538	CTCTTTGCCTCTGATCCCCACAGTACTGTAATATGAATTTCTTTTGTGAAATACGTTTTA	14823	Nek7	XM_006249926	ref|PREDICTED: Rattus norvegicus NIMA-related kinase 7 (Nek7), transcript variant X1, mRNA [XM_006249926]	-0.235204	11.4889	-2.24127	0.0611015	0.999891	XM_006249926	360850	Nek7	GO:0000922(spindle pole)|GO:0004674(protein serine/threonine kinase activity)|GO:0005524(ATP binding)|GO:0005634(nucleus)|GO:0005654(nucleoplasm)|GO:0005737(cytoplasm)|GO:0005815(microtubule organizing center)|GO:0006468(protein phosphorylation)|GO:0032212(positive regulation of telomere maintenance via telomerase)|GO:0046872(metal ion binding)|GO:0051973(positive regulation of telomerase activit…
A_44_P916583	CB614494	9.50689	9.42031	8.07202	7.34411	8.19527	8.11883	7.52438	7.23462	TTGGTTCTTACTCATAAACAGGGGAATTACCGGAAGCGTGAAGTTGAGTCTGCTCCAGAT	33018	CB614494	CB614494	gb|AMGNNUC:NRHY5-00406-E4-A W Rat hypothalamus (10471) Rattus norvegicus cDNA clone nrhy5-00406-e4 5', mRNA sequence [CB614494]	0.29517	8.17705	2.24022	0.0611954	0.999891	CB614494	NA
A_44_P871255	ENSRNOT00000075597	7.8288	8.05788	7.80077	7.98412	7.93982	8.22722	8.19465	8.28819	CTAGGGTCTAACTCAAGTACCTGAATATACATTGGCTCTTAACTAGTTTTTATTCTCAGC	10746	Timm10b	ENSRNOT00000075597	ens|translocase of inner mitochondrial membrane 10B [Source:RGD Symbol;Acc:71097] [ENSRNOT00000075597]	-0.198342	8.04018	-2.23923	0.0612838	0.999891	FQ210619	84384	Timm10b	GO:0005739(mitochondrion)|GO:0005743(mitochondrial inner membrane)|GO:0015031(protein transport)|GO:0042719(mitochondrial intermembrane space protein transporter complex)|GO:0046872(metal ion binding)
A_44_P1133303	XR_590001	5.96675	6.34947	6.09364	6.0737	6.17014	6.33948	6.03159	6.49252	CCCTAGGGCTATATCTGTTATGAGAAATCGAAAATACCCATATTTATAAACATCGTGTTG	11694	LOC102552453	XR_590001	ref|PREDICTED: Rattus norvegicus uncharacterized LOC102552453 (LOC102552453), ncRNA [XR_590001]	-0.248264	6.18966	-2.23738	0.0614492	0.999891	XR_590001	102552453	LOC102552453
A_64_P056517	NM_001109526	6.06295	5.80521	6.134	5.94203	6.06564	5.76266	5.93909	5.87601	AACAAGGTCATCCAGATGGTGCCTGAGTTTGCTGCCAACCCCAAGAAGGAGACCCTGGTG	45711	Snx29	NM_001109526	ref|Rattus norvegicus sorting nexin 29 (Snx29), mRNA [NM_001109526]	0.203944	5.94845	2.23729	0.0614567	0.999891	NM_001109526	689142	Snx29	GO:0035091(phosphatidylinositol binding)|GO:0070062(extracellular vesicular exosome)
A_64_P006829	XR_596448	9.61306	9.43745	10.4355	10.1827	9.60005	9.03663	9.26014	9.23843	GCTCACAGCCTCCCCCAACCCCGTCTTTCCAGAGCATTAATTAAAAGCGGAAAAAAGACA	14188	LOC103693946	XR_596448	ref|PREDICTED: Rattus norvegicus uncharacterized LOC103693946 (LOC103693946), ncRNA [XR_596448]	0.253377	9.60049	2.23593	0.0615784	0.999891	XR_596448	103693946	LOC103693946
A_44_P306863	XM_344447	12.3253	12.4261	12.4673	12.6339	12.232	12.3942	11.5845	12.0625	AGAAGCTGTGCGAAAAGATGGCTCAGTTTGATGCTAAGTTCGCAGAGAGCCAGTCAAAAA	31543	XM_344447	XM_344447	gb|Rattus norvegicus similar to Elongation factor 1-gamma (EF-1-gamma) (eEF-1B gamma) (LOC364451), mRNA [XM_344447]	-0.226898	12.2657	-2.2357	0.0615992	0.999891	XM_344447	NA
A_44_P231955	NM_001025753	5.58622	5.60301	5.80521	5.53657	5.7955	5.56542	5.59557	5.09979	CGGGAAGACTAGCTTGGCCAGCCTCTTTGCAGAGAAACAAGAACGAGACCTTCACGAGCA	10418	Rem1	NM_001025753	ref|Rattus norvegicus RRAD and GEM like GTPase 1 (Rem1), mRNA [NM_001025753]	0.244425	5.57341	2.23392	0.0617593	0.999891	NM_001025753	366232	Rem1	GO:0003924(GTPase activity)|GO:0005525(GTP binding)|GO:0007165(signal transduction)|GO:0016020(membrane)
A_44_P508632	NM_001107594	6.32212	6.34947	6.58653	6.17451	6.59402	6.07504	6.1506	6.00094	AGCAAGAAGAGGAGGTTGTGAGCGAACGGAGCCAAAAAAGCTGCCAGTTGAAGAAGTCTC	9908	Nkx2-3	NM_001107594	ref|Rattus norvegicus NK2 homeobox 3 (Nkx2-3), mRNA [NM_001107594]	0.263325	6.28165	2.23269	0.0618702	0.999891	NM_001107594	309389	Nkx2-3	GO:0001776(leukocyte homeostasis)|GO:0002317(plasma cell differentiation)|GO:0003674(molecular_function)|GO:0005575(cellular_component)|GO:0005634(nucleus)|GO:0006355(regulation of transcription, DNA-dependent)|GO:0006641(triglyceride metabolic process)|GO:0006955(immune response)|GO:0008150(biological_process)|GO:0009791(post-embryonic development)|GO:0022612(gland morphogenesis)|GO:0030183(B ce…
A_43_P11534	NM_012725	7.57538	7.4834	7.84497	7.36751	7.63466	7.59557	7.61502	7.24119	ACCAAGCCTGTTTGGAAATAAAATGGTCAAGGGATTTTATTAGGTAGTGAAATTAGGTAG	18377	Klkb1	NM_012725	ref|Rattus norvegicus kallikrein B1 (Klkb1), mRNA [NM_012725]	0.245591	7.54471	2.2301	0.0621038	0.999891	NM_012725	25048	Klkb1	GO:0003674(molecular_function)|GO:0004252(serine-type endopeptidase activity)|GO:0005575(cellular_component)|GO:0005615(extracellular space)|GO:0006508(proteolysis)|GO:0006954(inflammatory response)|GO:0007597(blood coagulation, intrinsic pathway)|GO:0008150(biological_process)|GO:0031639(plasminogen activation)|GO:0042730(fibrinolysis)|GO:0051919(positive regulation of fibrinolysis)|GO:0070062(e…
A_42_P637618	NM_001108261	8.50225	8.59028	8.59681	8.96338	8.79171	8.97507	9.24015	9.42923	ATCTGTCATCTAGTTTGCTGGATGCCACTGGGGGAAATTTATTGTTTTCAGGATGTATTT	32440	Fopnl	NM_001108261	ref|Rattus norvegicus FGFR1OP N-terminal like (Fopnl), mRNA [NM_001108261]	-0.206761	8.88611	-2.22996	0.0621163	0.999891	NM_001108261	360461	Fopnl	GO:0005634(nucleus)|GO:0005813(centrosome)|GO:0031514(motile cilium)|GO:0034451(centriolar satellite)|GO:0034453(microtubule anchoring)|GO:0036064(cilium basal body)|GO:0060271(cilium morphogenesis)
A_64_P128667	NM_024132	5.66652	5.80521	5.48113	5.67714	5.47709	5.9953	5.71539	5.80682	GGACTCATTTTCTAGACAGGGGCCATGCAAATTCGACCATAAATAAAATAATTTCTGCTG	21263	Faah	NM_024132	ref|Rattus norvegicus fatty acid amide hydrolase (Faah), mRNA [NM_024132]	-0.236083	5.70307	-2.22939	0.0621684	0.999891	NM_024132	29347	Faah	GO:0000139(Golgi membrane)|GO:0004040(amidase activity)|GO:0005515(protein binding)|GO:0005543(phospholipid binding)|GO:0005789(endoplasmic reticulum membrane)|GO:0006631(fatty acid metabolic process)|GO:0008289(lipid binding)|GO:0009062(fatty acid catabolic process)|GO:0016021(integral to membrane)|GO:0016788(hydrolase activity, acting on ester bonds)|GO:0017064(fatty acid amide hydrolase activi…
A_44_P1085412	NM_001025760	5.76266	5.80521	6.134	5.56542	6.07504	5.86367	6.20172	5.87601	TGCTGAATAGTGGTGTTTTGAGCACTTGCTGAGTTGTTCAAAACTTAGCTAATGCTGTTC	20758	Zkscan1	NM_001025760	ref|Rattus norvegicus zinc finger with KRAB and SCAN domains 1 (Zkscan1), mRNA [NM_001025760]	0.265776	5.91047	2.22877	0.0622245	0.999891	NM_001025760	498160	Zkscan1	GO:0003677(DNA binding)|GO:0003700(sequence-specific DNA binding transcription factor activity)|GO:0005634(nucleus)|GO:0006351(transcription, DNA-dependent)|GO:0006355(regulation of transcription, DNA-dependent)|GO:0046872(metal ion binding)
A_64_P040061	NM_133573	5.41715	6.21634	5.42347	5.61961	5.62327	5.89886	5.71539	5.70851	AAGGCAGTCATACCAGACAGCACGGAGCAGTCAGATGTCAAGTTCAGCAGTGCTGTATGA	18789	Gper1	NM_133573	ref|Rattus norvegicus G protein-coupled estrogen receptor 1 (Gper1), mRNA [NM_133573]	-0.316008	5.70283	-2.22766	0.0623249	0.999891	NM_133573	171104	Gper1	GO:0000139(Golgi membrane)|GO:0001934(positive regulation of protein phosphorylation)|GO:0001956(positive regulation of neurotransmitter secretion)|GO:0002695(negative regulation of leukocyte activation)|GO:0003682(chromatin binding)|GO:0003707(steroid hormone receptor activity)|GO:0004930(G-protein coupled receptor activity)|GO:0005496(steroid binding)|GO:0005622(intracellular)|GO:0005634(nucleu…
A_44_P808769	NM_022198	5.43185	5.42557	6.04803	7.00609	7.18777	7.49068	6.9408	7.13164	CTTATTGTAGGTATTGTTGCATCAGGGACATGTGCACTAAGTAAGAAACCTGGGACATAG	16953	Clcn4	NM_022198	ref|Rattus norvegicus chloride voltage-gated channel 4 (Clcn4), mRNA [NM_022198]	-0.361384	6.58281	-2.22509	0.062559	0.999891	NM_022198	60586	Clcn4	GO:0005247(voltage-gated chloride channel activity)|GO:0005254(chloride channel activity)|GO:0005524(ATP binding)|GO:0005789(endoplasmic reticulum membrane)|GO:0005887(integral to plasma membrane)|GO:0006821(chloride transport)|GO:0015297(antiporter activity)|GO:0016021(integral to membrane)|GO:0031901(early endosome membrane)|GO:0031902(late endosome membrane)
A_44_P386437	NM_001001111	6.134	6.07771	5.92135	6.36048	5.84183	6.03572	5.93909	6.39946	GGAATAAGGAAGTCAAGGCAGCACTGAAAAGAACTCTGGGCCTGGAAAAAATTCTGTCAA	12077	Olr1697	NM_001001111	ref|Rattus norvegicus olfactory receptor 1697 (Olr1697), mRNA [NM_001001111]	-0.259274	6.0887	-2.22269	0.0627779	0.999891	NM_001001111	406010	Olr1697	GO:0004984(olfactory receptor activity)|GO:0007186(G-protein coupled receptor signaling pathway)|GO:0016021(integral to membrane)|GO:0050911(detection of chemical stimulus involved in sensory perception of smell)
A_64_P000186	NM_001109627	9.62744	9.51486	11.7013	10.7467	9.55928	8.90814	8.98632	9.08915	CCCGCTGTCCCTGAGCCCCCGGGCCTCAAATCCTGGTGGGTCAACTTGGAAGAACTCTGA	29626	Epop	NM_001109627	ref|Rattus norvegicus elongin BC and polycomb repressive complex 2 associated protein (Epop), mRNA [NM_001109627]	0.403869	9.76664	2.22028	0.0629983	0.999891	NM_001109627	691153	Epop	GO:0003682(chromatin binding)|GO:0006357(regulation of transcription from RNA polymerase II promoter)|GO:0035098(ESC/E(Z) complex)|GO:0035616(histone H2B conserved C-terminal lysine deubiquitination)|GO:0048663(neuron fate commitment)|GO:0048863(stem cell differentiation)|GO:0070449(elongin complex)
A_44_P487954	BQ203813	5.7016	5.62875	5.69639	5.42137	5.55395	5.38946	5.61778	5.32118	TGACAACCATCTTTCAGTATCACAAGCGGTAAGTTCAGATAAGACTATAAAGATCTTTCC	37035	BQ203813	BQ203813	gb|UI-R-DN1-cmu-d-09-0-UI.s1 UI-R-DN1 Rattus norvegicus cDNA clone UI-R-DN1-cmu-d-09-0-UI 3', mRNA sequence [BQ203813]	0.202241	5.54131	2.22018	0.063008	0.999891	BQ203813	NA
A_64_P099397	ENSRNOT00000029694	6.94666	6.68095	6.93418	6.27224	6.88621	6.56954	6.55331	6.63178	TAAGAACTTGCAGCAGAGTGACCTTCCTACCCAAGCCAGCCTGACCGTCCTGGAGAAGGA	36862	Fcamr	ENSRNOT00000029694	ens|Fc fragment of IgA and IgM receptor [Source:RGD Symbol;Acc:1584674] [ENSRNOT00000029694]	0.291462	6.68436	2.21972	0.0630499	0.999891	XM_001060181	681070	Fcamr	GO:0001791(IgM binding)|GO:0004888(transmembrane signaling receptor activity)|GO:0007165(signal transduction)|GO:0016021(integral to membrane)|GO:0019862(IgA binding)
A_64_P166312	A_64_P166312	6.55235	6.84836	6.95541	7.02768	6.85305	7.02629	6.91638	7.17877	ATGAGCAGAAAGCAGCTAAACTAAAGGAGAAGCAAGAAAAGGATATCGCTGCGTACCGTG	4409	A_64_P166312	A_64_P166312	Unknown	-0.200979	6.91979	-2.21731	0.0632715	0.999891		NA
A_64_P064621	NM_053559	5.90789	5.75934	6.47843	6.32493	6.34448	6.22722	6.05619	5.56542	ATTAGAAAGCTTGGGGAGAGACTGTCTTTAGAGTCGAAACAAGAGGAAAGCCGCAGATAA	14324	Trpc6	NM_053559	ref|Rattus norvegicus transient receptor potential cation channel, subfamily C, member 6 (Trpc6), mRNA [NM_053559]	0.227523	6.08299	2.21669	0.0633287	0.999891	NM_053559	89823	Trpc6	GO:0003779(actin binding)|GO:0005216(ion channel activity)|GO:0005261(cation channel activity)|GO:0005262(calcium channel activity)|GO:0005515(protein binding)|GO:0005737(cytoplasm)|GO:0005886(plasma membrane)|GO:0005887(integral to plasma membrane)|GO:0006828(manganese ion transport)|GO:0007204(elevation of cytosolic calcium ion concentration)|GO:0007338(single fertilization)|GO:0007568(aging)|G…
A_44_P299571	NM_022705	5.76266	5.68241	5.54045	5.26366	5.71539	5.59557	6.04803	5.67714	CTGGACATAACGGGCTTCCTTGGATCTGAAGATACAATAAAGGACATAGAAGGCTGGCAA	31163	Olah	NM_022705	ref|Rattus norvegicus oleoyl-ACP hydrolase (Olah), mRNA [NM_022705]	0.21194	5.66067	2.21666	0.0633315	0.999891	NM_022705	64669	Olah	GO:0004320(oleoyl-[acyl-carrier-protein] hydrolase activity)|GO:0005829(cytosol)|GO:0006633(fatty acid biosynthetic process)|GO:0008610(lipid biosynthetic process)|GO:0016295(myristoyl-[acyl-carrier-protein] hydrolase activity)|GO:0016296(palmitoyl-[acyl-carrier-protein] hydrolase activity)|GO:0016297(acyl-[acyl-carrier-protein] hydrolase activity)|GO:0046949(fatty-acyl-CoA biosynthetic process)
A_44_P1147080	XR_348763	6.41539	6.2769	6.36048	6.04326	6.49652	6.27166	6.42697	6.31251	ATTGTACTTATTACCTAGTCAATAGCTCAGGTCTCCACTGCTCCACTCAGCCATGGTCTT	29794	LOC102554058	XR_348763	ref|PREDICTED: Rattus norvegicus uncharacterized LOC102554058 (LOC102554058), ncRNA [XR_348763]	0.198759	6.32546	2.21619	0.0633745	0.999891	XR_348763	102554058	LOC102554058
A_44_P1141447	XR_001835227	6.1506	6.44984	6.11591	6.25109	6.2392	6.43115	6.31477	6.46625	TATATTATTGCAGATGTGTGCAGTGGGTCTGTTGTGTTGGGGCATTCGTGCAAAGTTGTG	28799	LOC103690650	XR_001835227	ref|PREDICTED: Rattus norvegicus uncharacterized LOC103690650 (LOC103690650), ncRNA [XR_001835227]	-0.194461	6.30235	-2.21489	0.0634946	0.999891	XR_001835227	103690650	LOC103690650
A_64_P044315	NM_019163	10.5141	10.7513	10.3371	10.4008	9.8579	9.99388	9.30016	9.78909	ACGGATTATCTCGTGCAGCCCTTCATGGACCAACTTGCATTCCATCAATTTTATATCTAG	9941	Psen1	NM_019163	ref|Rattus norvegicus presenilin 1 (Psen1), mRNA [NM_019163]	-0.23144	10.1181	-2.21486	0.063498	0.999891	NM_019163	29192	Psen1	GO:0000045(autophagic vacuole assembly)|GO:0000122(negative regulation of transcription from RNA polymerase II promoter)|GO:0000139(Golgi membrane)|GO:0000186(activation of MAPKK activity)|GO:0000776(kinetochore)|GO:0001568(blood vessel development)|GO:0001708(cell fate specification)|GO:0001756(somitogenesis)|GO:0001764(neuron migration)|GO:0001921(positive regulation of receptor recycling)|GO:0…
A_44_P1119961	XR_590936	7.99211	7.30929	9.93661	10.0893	7.88213	7.04143	6.77039	6.59867	ATTAACATCAGAAAATCTCCCCAGCCCAGGAACCATCCTGTAAATAGAGGCCGAAAAACG	6790	LOC102548637	XR_590936	ref|PREDICTED: Rattus norvegicus uncharacterized LOC102548637 (LOC102548637), ncRNA [XR_590936]	0.385648	7.95249	2.21462	0.0635196	0.999891	XR_590936	102548637	LOC102548637
A_64_P163449	NM_001000778	5.6141	5.89886	5.39803	5.52095	5.51307	5.73584	5.56161	5.70851	ACAAACTGATCTCTGTGTTCTATGCAGTCATTGGCCCTGCACTGAACCCATTCATCTACA	6825	Olr1431	NM_001000778	ref|Rattus norvegicus olfactory receptor 1431 (Olr1431), mRNA [NM_001000778]	-0.194335	5.61887	-2.21354	0.0636203	0.999891	NM_001000778	405054	Olr1431	GO:0004930(G-protein coupled receptor activity)|GO:0004984(olfactory receptor activity)|GO:0005886(plasma membrane)|GO:0007186(G-protein coupled receptor signaling pathway)|GO:0007608(sensory perception of smell)|GO:0016021(integral to membrane)|GO:0050911(detection of chemical stimulus involved in sensory perception of smell)
A_44_P1120534	XR_344383	5.80521	5.75934	6.15566	5.75266	6.00796	5.65404	5.73245	5.6251	CATCTCTGTGCTGGAAAGGGGAAGAGGATAGGAGGTTCATTTCACCACAAGGTAATTATG	7257	LOC102552778	XR_344383	ref|PREDICTED: Rattus norvegicus uncharacterized LOC102552778 (LOC102552778), ncRNA [XR_344383]	0.227537	5.81155	2.21281	0.0636879	0.999891	XR_344383	102552778	LOC102552778
A_44_P1134756	XR_592896	6.47894	6.09628	7.25719	6.51537	6.21392	6.17451	6.15693	6.09628	ATATTGACTGTCCCCTGAAAAATCTTCCCCCCGGATCCAGGCATGGATTTTGTAACTTTG	14938	LOC103692566	XR_592896	ref|PREDICTED: Rattus norvegicus uncharacterized LOC103692566 (LOC103692566), ncRNA [XR_592896]	0.306134	6.37368	2.21262	0.0637055	0.999891	XR_592896	103692566	LOC103692566
A_44_P122429	BP488109	10.9146	10.7197	10.2343	9.93808	9.83691	9.62401	10.2114	10.1269	TTAAGGTGACATCAGCATGAGTTATAATTCCCTGGGTACAAAACCTATATATTCTTTGGG	27696	BP488109	BP488109	gb|BP488109 Rattus norvegicus insulinoma RINm5F Rattus norvegicus cDNA clone RI05196 3', mRNA sequence [BP488109]	0.197134	10.2008	2.21182	0.0637794	0.999891	BP488109	NA
A_44_P1163035	XM_006255843	16.0152	16.3568	17.926	16.7965	16.295	14.9398	14.5678	14.2917	TTTCAGCGCCGCGTCCTTGGCAGAAAGGCCCGAACGACCCAACTCCTTTGTCTGCACCCT	25215	LOC102556297	XM_006255843	ref|PREDICTED: Rattus norvegicus collagen alpha-1(I) chain-like (LOC102556297), mRNA [XM_006255843]	0.604823	15.8986	2.21003	0.0639459	0.999891	XM_006255843	102556297	LOC102556297
A_44_P1154324	ENSRNOT00000077134	10.7197	10.5767	10.8352	10.5601	10.7808	10.5667	11.0599	10.9229	TCCTTCTACCTTGGATTTTCCATTGAGGGCCCTCTGGCATATGGCATAAAAGTAATATGA	36741	ENSRNOT00000077134	ENSRNOT00000077134	ens|sterile alpha motif domain containing 9-like [Source:MGI Symbol;Acc:MGI:1343184] [ENSRNOT00000077134]	0.192304	10.7528	2.20902	0.06404	0.999891	XM_017602754	NA
A_44_P353955	NM_001191953	5.87293	6.2769	6.1224	6.39089	6.12628	6.31307	6.16951	6.19065	GGATGGCACCGTGACCAAGAAACAGGGCCTGAGGATCATCTTTTCGGATGCATCACGGCT	21453	Pgm5	NM_001191953	ref|Rattus norvegicus phosphoglucomutase 5 (Pgm5), mRNA [NM_001191953]	-0.220099	6.18283	-2.20824	0.0641132	0.999891	NM_001191953	679990	Pgm5	GO:0000287(magnesium ion binding)|GO:0001725(stress fiber)|GO:0003674(molecular_function)|GO:0004614(phosphoglucomutase activity)|GO:0005575(cellular_component)|GO:0005829(cytosol)|GO:0005913(cell-cell adherens junction)|GO:0005914(spot adherens junction)|GO:0005925(focal adhesion)|GO:0005978(glycogen biosynthetic process)|GO:0006006(glucose metabolic process)|GO:0008150(biological_process)|GO:00…
A_43_P12791	NM_053383	5.58622	5.65762	5.48113	5.75266	5.4381	5.6251	5.48113	5.74343	AGCTTTCCAGGACCCCTATACTACTAGTAGCTCGCATTATCTTTGTTCATTATTAAAGAT	25929	Cd93	NM_053383	ref|Rattus norvegicus CD93 molecule (Cd93), mRNA [NM_053383]	-0.19806	5.59567	-2.20721	0.0642096	0.999891	NM_053383	84398	Cd93	GO:0001849(complement component C1q binding)|GO:0005509(calcium ion binding)|GO:0005886(plasma membrane)|GO:0009986(cell surface)|GO:0016021(integral to membrane)|GO:0016337(cell-cell adhesion)|GO:0030246(carbohydrate binding)|GO:0031012(extracellular matrix)|GO:0031410(cytoplasmic vesicle)
A_44_P1100849	A_44_P1100849	6.30112	6.60795	6.64536	6.77616	6.34448	6.54271	6.22481	6.36924	TGCGAGGGCCATAACAACGGTGAGACAGGAGGGTGGGCTTCCAAAAGTCACCTGAGCTAA	5293	A_44_P1100849	A_44_P1100849	Unknown	-0.195072	6.47648	-2.20691	0.0642377	0.999891		NA
A_64_P081053	ENSRNOT00000034798	6.57428	6.54947	7.34744	6.53106	6.7982	6.84288	7.34411	6.61532	GAGTACCTGAAGGCCTTGCTGTTGGCTGTCCTGAAGAGGTGGTTCCTGCCTCATCACAAC	15106	Bpifb5	ENSRNOT00000034798	ens|BPI fold containing family B, member 5 [Source:RGD Symbol;Acc:1596031] [ENSRNOT00000034798]	0.381327	6.82534	2.2064	0.0642853	0.999891	XM_001074561	690479	Bpifb5	GO:0008289(lipid binding)
A_44_P823916	XM_017596207	5.87908	6.00936	5.73922	5.98537	5.70333	6.1544	5.62875	5.69465	AGGAAAAGCGAGTAGGCTTTCAGAAACGAAACTACTTGTCAGGCAAATCACGGTCCCATT	1895	Rbms3	XM_017596207	ref|PREDICTED: Rattus norvegicus RNA binding motif, single stranded interacting protein 3 (Rbms3), transcript variant X9, mRNA [XM_017596207]	-0.223351	5.84927	-2.2045	0.0644639	0.999891	XM_017596207	680726	Rbms3	GO:0003723(RNA binding)|GO:0003730(mRNA 3'-UTR binding)|GO:0045727(positive regulation of translation)
A_44_P551719	CN543593	5.48113	5.79388	5.33241	5.72736	5.51307	5.70851	5.62875	5.6251	GGCCAATAGAGTTGATATTTTCTCAAGTTCCAATCAAGAACTTGTATTATGTAACCTGTC	38557	CN543593	CN543593	gb|UI-R-DZ1-cni-e-17-0-UI.s1 UI-R-DZ1 Rattus norvegicus cDNA clone UI-R-DZ1-cni-e-17-0-UI 3', mRNA sequence [CN543593]	-0.22487	5.60128	-2.2041	0.0645011	0.999891	CN543593	NA
A_43_P14039	NM_053912	15.3863	15.2378	14.6543	14.4057	14.1171	14.0101	14.4205	14.1454	ACAGCTAGTGAAATGGAGGGCCTTACAGCTGTCAGAACTATTGCAAATACCGTTTTCCGT	34148	Cyth3	NM_053912	ref|Rattus norvegicus cytohesin 3 (Cyth3), mRNA [NM_053912]	0.194785	14.5472	2.20371	0.064538	0.999891	NM_053912	116693	Cyth3	GO:0001726(ruffle)|GO:0005086(ARF guanyl-nucleotide exchange factor activity)|GO:0005547(phosphatidylinositol-3,4,5-trisphosphate binding)|GO:0005654(nucleoplasm)|GO:0005737(cytoplasm)|GO:0005829(cytosol)|GO:0005886(plasma membrane)|GO:0031234(extrinsic to internal side of plasma membrane)|GO:0032012(regulation of ARF protein signal transduction)|GO:0043547(positive regulation of GTPase activity)…
A_44_P1090171	NM_001106677	6.93713	7.03388	6.90589	7.07793	6.93787	7.29386	7.11743	7.30188	CTCTGGTATCCTCAAACCTTTAAAGACATTTGTTTTTCCCTTCGCCTTGCTTTGCTTTGC	33529	Efcab14	NM_001106677	ref|Rattus norvegicus EF-hand calcium binding domain 14 (Efcab14), mRNA [NM_001106677]	-0.202308	7.07573	-2.20327	0.0645791	0.999891	NM_001106677	298425	Efcab14	GO:0016021(integral to membrane)
A_44_P1106142	NM_001109269	8.5686	8.85909	10.1629	9.1356	8.99516	7.77836	7.64358	7.4126	AACATAGGAAATCAGTCTAAACCGGAAAGGGTGGTACAGAGACATTAAAAAGCCGGGCCA	21481	Lin28a	NM_001109269	ref|Rattus norvegicus lin-28 homolog A (Lin28a), mRNA [NM_001109269]	0.546145	8.56948	2.20068	0.0648231	0.999891	NM_001109269	500562	Lin28a	GO:0000932(cytoplasmic mRNA processing body)|GO:0002151(G-quadruplex RNA binding)|GO:0003674(molecular_function)|GO:0003677(DNA binding)|GO:0003723(RNA binding)|GO:0003729(mRNA binding)|GO:0005575(cellular_component)|GO:0005634(nucleus)|GO:0005730(nucleolus)|GO:0005737(cytoplasm)|GO:0005791(rough endoplasmic reticulum)|GO:0006355(regulation of transcription, DNA-dependent)|GO:0007281(germ cell de…
A_64_P055684	NM_001108726	5.84183	5.62875	6.38981	6.20294	6.21392	6.05619	5.6683	5.48113	GAAATAAAAATGGATATCAGCAAACTAAACGCCCAGGAGGCTTTCAGGTGCAACTTCTAA	2291	Itgb8	NM_001108726	ref|Rattus norvegicus integrin subunit beta 8 (Itgb8), mRNA [NM_001108726]	0.18621	5.93536	2.20015	0.0648735	0.999891	NM_001108726	362800	Itgb8	GO:0001573(ganglioside metabolic process)|GO:0004872(receptor activity)|GO:0005102(receptor binding)|GO:0007160(cell-matrix adhesion)|GO:0007229(integrin-mediated signaling pathway)|GO:0008305(integrin complex)|GO:0009986(cell surface)|GO:0010628(positive regulation of gene expression)|GO:0010629(negative regulation of gene expression)|GO:0034686(alphav-beta8 integrin complex)|GO:0051216(cartilag…
A_44_P899239	XM_017602754	12.0832	11.961	12.2343	11.8334	11.8656	11.7179	12.3171	12.1554	AAACTTTGTAAGACAGGGAATATATCCATACCACAGAGCTTGGCCACAAGCAACAGTCAT	35063	LOC103690031	XM_017602754	ref|PREDICTED: Rattus norvegicus sterile alpha motif domain-containing protein 9-like (LOC103690031), transcript variant X2, mRNA [XM_017602754]	0.20815	12.021	2.19911	0.0649717	0.999891	XM_017602754	103690031	LOC103690031
A_44_P141872	BG372685	5.5597	5.87601	5.3656	5.5111	5.76266	5.86367	5.86831	6.09628	CATTTTACAGACCTGTCTGAAGCTTCTGGCTGTATTCACATTGCTCTTTGAAGCAGCCCT	19762	BG372685	BG372685	gb|UI-R-CV1-brz-d-02-0-UI.s1 UI-R-CV1 Rattus norvegicus cDNA clone UI-R-CV1-brz-d-02-0-UI 3', mRNA sequence [BG372685]	-0.197697	5.73792	-2.19631	0.0652375	0.999891	BG372685	NA
A_64_P045315	NM_001107746	5.92135	5.55395	5.67184	5.56542	5.74764	5.6141	5.71539	5.50714	CAGTGAGTGCCACGGCACAGACATGACCACATGCACTTGCACATATAAATTAAGTAATGT	24273	Kbtbd4	NM_001107746	ref|Rattus norvegicus kelch repeat and BTB domain containing 4 (Kbtbd4), mRNA [NM_001107746]	0.203901	5.6621	2.1958	0.0652863	0.999891	NM_001107746	311185	Kbtbd4	GO:0005634(nucleus)|GO:0005737(cytoplasm)|GO:0019005(SCF ubiquitin ligase complex)|GO:0030162(regulation of proteolysis)|GO:0031625(ubiquitin protein ligase binding)|GO:0042787(protein ubiquitination involved in ubiquitin-dependent protein catabolic process)|GO:0043161(proteasomal ubiquitin-dependent protein catabolic process)
A_64_P086223	XM_017604998	5.58622	5.27069	5.8434	5.61961	5.74764	5.65404	5.7016	5.54432	AAGACTCCTTGGATGATTGGAACGATCTAGATGGCCCCAAAACACCAAGTACAGGAGAAA	39044	LOC100912880	XM_017604998	ref|PREDICTED: Rattus norvegicus uncharacterized LOC100912880 (LOC100912880), transcript variant X1, mRNA [XM_017604998]	0.197547	5.62094	2.19474	0.0653863	0.999891	XM_017604998	100912880	LOC100912880
A_64_P015467	NM_213624	5.84183	6.49502	5.8292	5.84183	5.74764	5.83868	5.50714	5.87601	AGCCAAATGCTCCAGCTCCATATGAAAGGGATCCTCAAACTGCAGTTCAGCAAATGTGAA	9302	St8sia6	NM_213624	ref|Rattus norvegicus ST8 alpha-N-acetyl-neuraminide alpha-2,8-sialyltransferase 6 (St8sia6), mRNA [NM_213624]	-0.281436	5.87217	-2.1932	0.065534	0.999891	NM_213624	291325	St8sia6	GO:0001574(ganglioside biosynthetic process)|GO:0005794(Golgi apparatus)|GO:0006493(protein O-linked glycosylation)|GO:0008373(sialyltransferase activity)|GO:0009100(glycoprotein metabolic process)|GO:0009247(glycolipid biosynthetic process)|GO:0009311(oligosaccharide metabolic process)|GO:0016021(integral to membrane)|GO:0016051(carbohydrate biosynthetic process)
A_64_P105043	NM_001173508	6.77039	6.31477	8.12869	7.31468	6.54947	6.69407	6.64536	6.38981	GATTCACCCTCTGTCTCTTCTCCTTTTATCATATGTGGGACATATGTATATGTGTATTAA	9107	Gja10	NM_001173508	ref|Rattus norvegicus gap junction protein, alpha 10 (Gja10), mRNA [NM_001173508]	0.345144	6.85091	2.19311	0.0655421	0.999891	NM_001173508	313126	Gja10	GO:0005243(gap junction channel activity)|GO:0005921(gap junction)|GO:0005922(connexon complex)|GO:0007154(cell communication)|GO:0007276(gamete generation)|GO:0007416(synapse assembly)|GO:0009416(response to light stimulus)|GO:0016021(integral to membrane)|GO:0050908(detection of light stimulus involved in visual perception)|GO:0055085(transmembrane transport)
A_42_P490278	FQ212913	5.58622	5.55395	5.33241	5.45053	5.23042	5.83868	5.61778	6.0494	GGACCAAATCCTGGACCTGTCTGTCCAGCTACAAGCTATTACAAGATACAAGTCTTCACT	18106	Tuba4a	FQ212913	tc|Q7BQU0_9ENTR (Q7BQU0) Sea18, partial (10%) [TC595908]	-0.281432	5.58242	-2.19293	0.0655595	0.999891	FQ212913	316531	Tuba4a	GO:0003674(molecular_function)|GO:0003924(GTPase activity)|GO:0005200(structural constituent of cytoskeleton)|GO:0005525(GTP binding)|GO:0005575(cellular_component)|GO:0005737(cytoplasm)|GO:0005874(microtubule)|GO:0007010(cytoskeleton organization)|GO:0007017(microtubule-based process)|GO:0008150(biological_process)|GO:0015630(microtubule cytoskeleton)|GO:0019899(enzyme binding)|GO:0070062(extrac…
A_44_P1368328	ENSRNOT00000072278	5.80521	5.30531	5.69639	5.53657	5.58622	5.50912	5.61778	5.4381	CTCCCTCAAATGTTGAACCCTTTTATCTATAGCTTAAGGAATAAAGATATGAAAGAAGCC	15910	ENSRNOT00000072278	ENSRNOT00000072278	Unknown	0.229123	5.56184	2.19239	0.0656113	0.999891		NA
A_43_P13728	XM_008764742	10.9966	10.9708	12.4089	11.6277	10.928	10.4192	10.739	10.7277	TCCTTCCTCCCTTTCCCTCCGGCATCCCGGTCTCTTTCAGCGTCAGAAGCAGGGCACTGA	4168	Tshr	XM_008764742	ref|PREDICTED: Rattus norvegicus thyroid stimulating hormone receptor (Tshr), transcript variant X2, mRNA [XM_008764742]	0.331785	11.1022	2.19164	0.0656827	0.999891	XM_008764742	25360	Tshr	GO:0004872(receptor activity)|GO:0004996(thyroid-stimulating hormone receptor activity)|GO:0005886(plasma membrane)|GO:0005887(integral to plasma membrane)|GO:0007166(cell surface receptor signaling pathway)|GO:0007189(adenylate cyclase-activating G-protein coupled receptor signaling pathway)|GO:0007190(activation of adenylate cyclase activity)|GO:0007399(nervous system development)|GO:0008284(po…
A_42_P619526	XM_006226420	5.1741	5.40869	5.56733	5.80198	6.03021	6.20172	6.09628	6.2127	CTCCTCTGGAGGAGCTGTGTGACAGTTGTGATCATTCATGATCTGTGGGCATTTATACAT	19128	Gramd2	XM_006226420	ref|PREDICTED: Rattus norvegicus GRAM domain containing 2 (Gramd2), transcript variant X16, mRNA [XM_006226420]	-0.189294	5.81162	-2.1909	0.0657536	0.999891	XM_006226420	300761	Gramd2	GO:0016021(integral to membrane)
A_44_P999066	NM_001008889	5.84183	5.58058	5.6251	5.5111	5.76266	5.47709	5.52095	5.39803	AGATGAGACGCCTCATAGCACAAATTGTAGCCAGTGATCCAGACTTGTATAGTGAGGCAA	23789	Yod1	NM_001008889	ref|Rattus norvegicus YOD1 deubiquitinase (Yod1), mRNA [NM_001008889]	0.195937	5.58967	2.19029	0.0658123	0.999891	NM_001008889	363982	Yod1	GO:0003676(nucleic acid binding)|GO:0004843(ubiquitin-specific protease activity)|GO:0005634(nucleus)|GO:0005737(cytoplasm)|GO:0005829(cytosol)|GO:0016236(macroautophagy)|GO:0016579(protein deubiquitination)|GO:0030433(ER-associated protein catabolic process)|GO:0030968(endoplasmic reticulum unfolded protein response)|GO:0031625(ubiquitin protein ligase binding)|GO:0035523(protein K29-linked deub…
A_44_P1106107	XM_008764130	5.95807	5.8292	5.30531	5.82443	5.33688	5.68241	5.62875	5.99247	TAACCAATCAGCAGCAGCCTTAATTCAATGCTTCTCATACACGCATTGGGTGTCCAGTGA	27416	Ptpru	XM_008764130	ref|PREDICTED: Rattus norvegicus protein tyrosine phosphatase, receptor type, U (Ptpru), transcript variant X6, mRNA [XM_008764130]	-0.274874	5.69469	-2.18852	0.0659819	0.999891	XM_008764130	116680	Ptpru	GO:0003674(molecular_function)|GO:0004725(protein tyrosine phosphatase activity)|GO:0005575(cellular_component)|GO:0005911(cell-cell junction)|GO:0006470(protein dephosphorylation)|GO:0008013(beta-catenin binding)|GO:0008285(negative regulation of cell proliferation)|GO:0016021(integral to membrane)|GO:0016337(cell-cell adhesion)|GO:0030182(neuron differentiation)|GO:0030336(negative regulation o…
A_44_P288015	NM_001008859	5.6141	5.46897	5.39803	5.80198	5.4381	5.93172	5.73245	6.09628	TGTACAAACGCCTGTCCATTTTAGTGAAAGCCCATGACAAGGCTGTATTAGACAGTTATG	8728	Mrps10	NM_001008859	ref|Rattus norvegicus mitochondrial ribosomal protein S10 (Mrps10), mRNA [NM_001008859]	-0.279065	5.6852	-2.18845	0.0659889	0.999891	NM_001008859	363187	Mrps10	GO:0005739(mitochondrion)|GO:0005763(mitochondrial small ribosomal subunit)
A_44_P1160134	NM_031608	5.82443	5.80521	6.07904	5.72736	5.92877	5.76266	6.07102	5.74343	ATCAGAGTGAGAAAATCTAAAGGCAAATACGCCTACCTCCTGGAGTCCACCATGAATGAG	41862	Gria1	NM_031608	ref|Rattus norvegicus glutamate ionotropic receptor AMPA type subunit 1 (Gria1), mRNA [NM_031608]	0.216149	5.86774	2.18803	0.0660288	0.999891	NM_031608	50592	Gria1	GO:0001540(beta-amyloid binding)|GO:0001919(regulation of receptor recycling)|GO:0001965(G-protein alpha-subunit binding)|GO:0004970(ionotropic glutamate receptor activity)|GO:0004971(alpha-amino-3-hydroxy-5-methyl-4-isoxazole propionate selective glutamate receptor activity)|GO:0005234(extracellular-glutamate-gated ion channel activity)|GO:0005515(protein binding)|GO:0005769(early endosome)|GO:0…
A_43_P10332	ENSRNOT00000071192	6.63451	6.73104	6.17701	6.51537	6.28039	6.37685	6.55331	6.84758	GAGACGTGTCGTCAGAGTCTTCATCTACACTGCATAATCAGAGGGAATTTAGCATGGCTA	11091	ENSRNOT00000071192	ENSRNOT00000071192	ens|HAUS augmin-like complex, subunit 6 [Source:MGI Symbol;Acc:MGI:1923389] [ENSRNOT00000071192]	-0.206407	6.51451	-2.18538	0.066285	0.999891	XR_009629	NA
A_64_P131908	ENSRNOT00000090366	6.32212	5.96963	7.32568	6.54609	6.1506	5.90789	6.09628	6.19065	TCTCCCCATGAAGGAAGAGACCACTGGAGTTTGCATGTACCCTCCAATCAAAACGAGGCT	29594	Epb41l4b	ENSRNOT00000090366	ens|erythrocyte membrane protein band 4.1 like 4B [Source:RGD Symbol;Acc:1562988] [ENSRNOT00000090366]	0.320102	6.31362	2.18528	0.0662941	0.999891	XM_017603008	500464	Epb41l4b	GO:0005200(structural constituent of cytoskeleton)|GO:0005737(cytoplasm)|GO:0005829(cytosol)|GO:0005856(cytoskeleton)|GO:0005886(plasma membrane)|GO:0005923(tight junction)|GO:0008092(cytoskeletal protein binding)|GO:0010628(positive regulation of gene expression)|GO:0010837(regulation of keratinocyte proliferation)|GO:0031032(actomyosin structure organization)|GO:0042060(wound healing)|GO:004517…
A_44_P1147323	XR_356919	8.80306	8.55619	10.6468	10.1944	8.19527	7.54722	7.57302	7.70419	GAGCAGTAAAAAATCTCCCCCCAAATGAAGTAAAATTGAGAACTATCCAGTGTTTTGTTT	5392	LOC102550014	XR_356919	ref|PREDICTED: Rattus norvegicus uncharacterized LOC102550014 (LOC102550014), ncRNA [XR_356919]	0.304022	8.65252	2.18492	0.0663288	0.999891	XR_356919	102550014	LOC102550014
A_42_P577334	XM_001062538	5.6849	5.27882	5.44379	5.34388	5.70084	5.46287	5.79262	5.68923	TCCTAGTCCTTTGGGCTCACTTTTCCAGGAAGAGTAAAGGCTTACAAAGTAAAGTAGGAG	9518	Lgr6	XM_001062538	ref|PREDICTED: Rattus norvegicus leucine-rich repeat-containing G protein-coupled receptor 6 (Lgr6), transcript variant X1, mRNA [XM_001062538]	0.211837	5.54962	2.18331	0.0664853	0.999891	XM_001062538	498233	Lgr6	GO:0007186(G-protein coupled receptor signaling pathway)|GO:0016021(integral to membrane)|GO:0016500(protein-hormone receptor activity)|GO:0030177(positive regulation of Wnt receptor signaling pathway)|GO:0030335(positive regulation of cell migration)|GO:0031982(vesicle)|GO:0042246(tissue regeneration)
A_44_P1134775	XR_592929	5.94788	5.77094	5.8434	5.77753	6.36432	5.77424	5.92283	5.75934	ACATAGTAACAAATAACCCTTCCAGACTCTCCTTGTGCGTCCCATTTTAGAGGTGGAGAC	27502	LOC102551078	XR_592929	ref|PREDICTED: Rattus norvegicus uncharacterized LOC102551078 (LOC102551078), ncRNA [XR_592929]	0.249096	5.89506	2.17787	0.0670139	0.999891	XR_592929	102551078	LOC102551078
A_64_P131736	NM_139194	5.8481	6.24252	6.05175	6.13279	6.00806	6.14705	6.15821	6.37648	TGCATTAGAATTTTATACCAGGAGCTGGGAGGTAACTCAGTAGTAAATTACCTTCAAGCA	14791	Fas	NM_139194	ref|Rattus norvegicus Fas cell surface death receptor (Fas), mRNA [NM_139194]	-0.208181	6.12062	-2.17542	0.0672542	0.999891	NM_139194	246097	Fas	GO:0001552(ovarian follicle atresia)|GO:0001666(response to hypoxia)|GO:0001934(positive regulation of protein phosphorylation)|GO:0002020(protease binding)|GO:0002377(immunoglobulin production)|GO:0003014(renal system process)|GO:0004872(receptor activity)|GO:0004888(transmembrane signaling receptor activity)|GO:0005031(tumor necrosis factor-activated receptor activity)|GO:0005515(protein bindin…
A_44_P1153244	ENSRNOT00000072890	8.30611	8.31704	8.19804	8.59856	8.30881	8.62472	8.36978	8.52837	TTTTTCAAGAGTGTCTAGCAACCCAAAACTGGGAATGTTGCGAGAAGGCCTGAAGCTCTT	15044	Nom1	ENSRNOT00000072890	ens|nucleolar protein with MIF4G domain 1 [Source:MGI Symbol;Acc:MGI:1861749] [ENSRNOT00000072890]	-0.221487	8.40643	-2.17276	0.0675151	0.999891	XM_017593071	682058	Nom1	GO:0003723(RNA binding)|GO:0005634(nucleus)|GO:0005730(nucleolus)|GO:0048820(hair follicle maturation)
A_42_P803590	NM_001105987	7.94386	7.82483	8.23786	8.03537	8.1356	7.81725	8.09199	7.95462	AAACAAAGTGTTCTCTCGCTTTAGTGGCCTGAAATGAGGAAGCCATTTTATGTGGCTAGT	12255	Tatdn3	NM_001105987	ref|Rattus norvegicus TatD DNase domain containing 3 (Tatdn3), mRNA [NM_001105987]	0.194309	8.00517	2.172	0.0675901	0.999891	NM_001105987	289378	Tatdn3	GO:0005739(mitochondrion)
A_64_P085866	NM_001191923	9.47955	9.35324	9.68444	9.43647	9.81445	9.54824	9.80672	9.6823	AACCAGCAGAGGCTGGGTCTGACCTGTGCTCCCTTCTCTGCCTTCCCATCATGACTTTCA	24276	Pik3r5	NM_001191923	ref|Rattus norvegicus phosphoinositide-3-kinase, regulatory subunit 5 (Pik3r5), mRNA [NM_001191923]	0.191225	9.60068	2.17198	0.067592	0.999891	NM_001191923	497931	Pik3r5	GO:0005815(microtubule organizing center)|GO:0005829(cytosol)|GO:0005942(phosphatidylinositol 3-kinase complex)|GO:0005944(1-phosphatidylinositol-4-phosphate 3-kinase, class IB complex)|GO:0007186(G-protein coupled receptor signaling pathway)|GO:0014065(phosphatidylinositol 3-kinase cascade)|GO:0043406(positive regulation of MAP kinase activity)|GO:0043551(regulation of phosphatidylinositol 3-kin…
A_44_P1126412	A_44_P1126412	5.87908	5.62875	6.09364	6.04326	5.97107	5.59557	5.7016	5.54432	CATGAGCACATGGCTAGGAGAAACAGCAAGTAACAAGGGACATTATGGCTGGGAAATAAG	8274	A_44_P1126412	A_44_P1126412	Unknown	0.208369	5.80716	2.17076	0.0677124	0.999891		NA
A_44_P147572	ENSRNOT00000006888	6.62266	6.34947	6.47843	6.53106	6.42487	5.87447	6.43949	6.19065	ATGGAGAGACCTTCACATGCACAGCTACCCACCCTGAATTTGAGACCCCCTTAACCGGCG	42311	ENSRNOT00000006888	ENSRNOT00000006888	ens|immunoglobulin heavy constant mu [Source:MGI Symbol;Acc:MGI:96448] [ENSRNOT00000006888]	0.254951	6.36389	2.16922	0.0678649	0.999891	AJ510151	NA
A_44_P1148256	XR_358458	5.97394	6.19558	5.24	5.26366	5.74764	6.29768	5.99318	6.16888	GCAGGAAGGCCGACTGGACTGCTGGTTTTTGTTTTTGTTTTTGTTTTTGTTTTTGTTTTT	22447	LOC102548964	XR_358458	ref|PREDICTED: Rattus norvegicus uncharacterized LOC102548964 (LOC102548964), transcript variant X1, ncRNA [XR_358458]	-0.242764	5.86007	-2.16877	0.0679089	0.999891	XR_358458	102548964	LOC102548964
A_64_P054387	NM_001109139	17.3333	17.6164	18.3845	17.6104	17.152	15.79	15.3971	15.1046	CCCCACTGCCCCAGCCCAGACTTCTTCGGAAGGGTTGGAAGTTGCTAGACAAATCAGAAT	39483	Mypop	NM_001109139	ref|Rattus norvegicus Myb-related transcription factor, partner of profilin (Mypop), mRNA [NM_001109139]	0.536368	16.7985	2.16863	0.0679235	0.999891	NM_001109139	499090	Mypop	GO:0000122(negative regulation of transcription from RNA polymerase II promoter)|GO:0000978(RNA polymerase II core promoter proximal region sequence-specific DNA binding)|GO:0001078(RNA polymerase II core promoter proximal region sequence-specific DNA binding transcription factor activity involved in negative regulation of transcription)|GO:0003677(DNA binding)|GO:0003700(sequence-specific DNA bi…
A_43_P12154	NM_022190	6.85305	6.54078	8.55115	8.38469	9.26469	9.20421	8.16935	7.91146	TGAGGAACAGGAGTTCGTCAACAAAAATGCTCAAGACTACCAGTGGATCGGTCTGAATGA	29499	Acan	NM_022190	ref|Rattus norvegicus aggrecan (Acan), mRNA [NM_022190]	0.199274	8.10992	2.16761	0.0680243	0.999891	NM_022190	58968	Acan	GO:0001502(cartilage condensation)|GO:0001503(ossification)|GO:0002063(chondrocyte development)|GO:0005201(extracellular matrix structural constituent)|GO:0005509(calcium ion binding)|GO:0005540(hyaluronic acid binding)|GO:0005578(proteinaceous extracellular matrix)|GO:0005604(basement membrane)|GO:0005615(extracellular space)|GO:0007155(cell adhesion)|GO:0007417(central nervous system developmen…
A_64_P099462	NM_001271221	9.27826	9.28029	9.43758	9.82969	9.74816	9.83098	10.1996	10.8393	AAGACTGTCACTGCCATGGATGTTGTCTATGCGCTTAAGCGCCAGGGCCGCACTCTCTAC	2288	Hist1h4m	NM_001271221	ref|Rattus norvegicus histone cluster 1, H4m (Hist1h4m), mRNA [NM_001271221]	-0.279169	9.80548	-2.16647	0.0681377	0.999891	NM_001271221	291152	Hist1h4m	GO:0000784(nuclear chromosome, telomeric region)|GO:0000788(nuclear nucleosome)|GO:0001503(ossification)|GO:0003723(RNA binding)|GO:0005654(nucleoplasm)|GO:0006334(nucleosome assembly)|GO:0006335(DNA replication-dependent nucleosome assembly)|GO:0006336(DNA replication-independent nucleosome assembly)|GO:0006352(transcription initiation, DNA-dependent)|GO:0007275(multicellular organismal developm…
A_44_P1360839	A_44_P1360839	5.73922	5.78409	5.49719	5.98537	5.84183	5.96386	5.76266	6.02745	ACAGGTGTTGCTTCGTGCTTCAAATTCAGCAGCTCTGACTCAGTGAGCCACAATAGTTAA	35554	A_44_P1360839	A_44_P1360839	Unknown	-0.229968	5.82521	-2.1639	0.0683928	0.999891		NA
A_64_P125265	NM_001134623	5.84183	6.15945	5.81805	6.00936	5.56542	5.58434	5.79388	6.09628	TCAGCAAATCGAGGAGGAGCAGTAAGAAGAGCACTAGCTGGAAGAAGTCAAACTCTAAGA	39205	RGD1560289	NM_001134623	ref|Rattus norvegicus similar to chromosome 3 open reading frame 20 (RGD1560289), mRNA [NM_001134623]	-0.207564	5.85858	-2.16368	0.068415	0.999891	NM_001134623	500258	RGD1560289	GO:0005737(cytoplasm)|GO:0016021(integral to membrane)
A_64_P071556	NM_001134429	13.6961	13.3663	13.9054	13.795	13.7014	13.3332	13.5113	13.4607	GGCTGCAGAGGGGTAGGAGGCCCCTATCAGGGACCAGACTGTTTAAAAACAAACAAAAAA	31175	Fkbp2	NM_001134429	ref|Rattus norvegicus FK506 binding protein 2 (Fkbp2), transcript variant 1, mRNA [NM_001134429]	0.214737	13.5962	2.16341	0.0684416	0.999891	NM_001134429	293702	Fkbp2	GO:0000413(protein peptidyl-prolyl isomerization)|GO:0003755(peptidyl-prolyl cis-trans isomerase activity)|GO:0005528(FK506 binding)|GO:0005737(cytoplasm)|GO:0061077(chaperone-mediated protein folding)|GO:0070062(extracellular vesicular exosome)
A_44_P279452	AA957814	5.89886	5.78409	6.07303	5.59184	5.78245	5.47709	5.59557	5.56542	GAAATAGATGGTAATCATGTCTTCCCCCAATTCACCATGAATCCTTCTAGCGCAGCGTAG	42421	AA957814	AA957814	gb|UI-R-E1-fz-b-03-0-UI.s1 UI-R-E1 Rattus norvegicus cDNA clone UI-R-E1-fz-b-03-0-UI 3', mRNA sequence [AA957814]	0.232868	5.72104	2.16261	0.0685222	0.999891	AA957814	NA
A_44_P604438	NM_001107882	12.229	11.8937	12.3295	12.179	12.1305	11.9175	11.8876	11.7974	GCACATGCATATTTGAAATACTCCGTGTTCAAATCTGGTTTGAAATAATGCAGCTCAAGG	22570	2019-03-08	NM_001107882	ref|Rattus norvegicus membrane associated ring-CH-type finger 8 (March8), mRNA [NM_001107882]	0.19725	12.0455	2.16259	0.0685243	0.999891	NM_001107882	312656	2019-03-08	GO:0000209(protein polyubiquitination)|GO:0002495(antigen processing and presentation of peptide antigen via MHC class II)|GO:0004842(ubiquitin-protein ligase activity)|GO:0005764(lysosome)|GO:0005768(endosome)|GO:0008270(zinc ion binding)|GO:0016021(integral to membrane)|GO:0016567(protein ubiquitination)|GO:0042289(MHC class II protein binding)|GO:0045347(negative regulation of MHC class II bio…
A_42_P820657	NM_053953	8.61072	7.83789	8.3108	8.49227	8.42434	8.28632	7.87716	6.67036	TTGCCACGAATCCACGGAGTTTTCAGTCACTCCATACCACAGTCAAAGAAGTTTCTTCCA	11012	Il1r2	NM_053953	ref|Rattus norvegicus interleukin 1 receptor type 2 (Il1r2), mRNA [NM_053953]	0.484044	8.06373	2.1625	0.0685327	0.999891	NM_053953	117022	Il1r2	GO:0004908(interleukin-1 receptor activity)|GO:0004910(interleukin-1, Type II, blocking receptor activity)|GO:0005576(extracellular region)|GO:0005737(cytoplasm)|GO:0005886(plasma membrane)|GO:0010955(negative regulation of protein processing)|GO:0016021(integral to membrane)|GO:0019221(cytokine-mediated signaling pathway)|GO:0019966(interleukin-1 binding)|GO:0050712(negative regulation of interl…
A_44_P899264	NM_001106402	10.1468	9.8181	8.8351	8.63813	8.59495	8.59051	8.80406	8.487	CTTGAGCCAAATGTAAAATTGTCCTTAGAGCTGACGGACTCAGTGAGAGCCTTCAGATGT	11378	Lhfpl2	NM_001106402	ref|Rattus norvegicus lipoma HMGIC fusion partner-like 2 (Lhfpl2), mRNA [NM_001106402]	0.211786	8.98933	2.16068	0.0687152	0.999891	NM_001106402	294643	Lhfpl2	GO:0016021(integral to membrane)
A_44_P368116	ENSRNOT00000090575	5.40444	5.73415	5.5111	5.72736	5.68417	5.78736	5.84183	5.97681	AAACGATTGGTGATTTGAGTACACTTACAGCATCTGAAATAAAAACTCTTCCTATTCGCT	2620	Rif1	ENSRNOT00000090575	ens|replication timing regulatory factor 1 [Source:RGD Symbol;Acc:1562474] [ENSRNOT00000090575]	-0.196035	5.7084	-2.16041	0.0687416	0.999891	XM_003753723	295602	Rif1	GO:0000122(negative regulation of transcription from RNA polymerase II promoter)|GO:0000723(telomere maintenance)|GO:0000781(chromosome, telomeric region)|GO:0000790(nuclear chromatin)|GO:0000793(condensed chromosome)|GO:0001939(female pronucleus)|GO:0001940(male pronucleus)|GO:0003674(molecular_function)|GO:0005575(cellular_component)|GO:0005634(nucleus)|GO:0005886(plasma membrane)|GO:0006348(ch…
A_44_P1363519	ENSRNOT00000044921	6.02745	6.03159	6.44984	6.09628	6.03021	5.88366	6.00796	5.58622	AACCTAAACGAGCATGTAAAGAAACACCACCCGAAAGAAAGAAAGAAAACTGCCTCTTAA	11794	ENSRNOT00000044921	ENSRNOT00000044921	ens|predicted gene 12845 [Source:MGI Symbol;Acc:MGI:3651666] [ENSRNOT00000044921]	0.229428	6.01415	2.15874	0.0689091	0.999891		NA
A_44_P1369324	A_44_P1369324	5.26132	5.8292	5.94349	6.31477	5.97967	5.9953	5.99318	6.07504	AAAGAGTTCCATTTCAGACACCCTAAACGAGCTGTGTCTCTAAGCATGAGGAAGAGTGGA	6674	A_44_P1369324	A_44_P1369324	Unknown	-0.259163	5.92399	-2.15852	0.0689318	0.999891		NA
A_64_P040067	NM_022206	14.6028	15.1504	16.9951	15.1825	14.529	13.201	13.0018	12.5355	ATCTTAGCTTCTTTGCCTCCAAGCCCAGCCCTACAGCCATGATCCTCAACCTATGGGAGG	4190	Unc5a	NM_022206	ref|Rattus norvegicus unc-5 netrin receptor A (Unc5a), mRNA [NM_022206]	0.764822	14.3998	2.15599	0.0691861	0.999891	NM_022206	60629	Unc5a	GO:0005042(netrin receptor activity)|GO:0005886(plasma membrane)|GO:0006915(apoptotic process)|GO:0007165(signal transduction)|GO:0007411(axon guidance)|GO:0016021(integral to membrane)|GO:0031175(neuron projection development)|GO:0031226(intrinsic to plasma membrane)|GO:0032589(neuron projection membrane)|GO:0032809(neuronal cell body membrane)|GO:0033564(anterior/posterior axon guidance)|GO:003…
A_44_P479899	NM_182667	6.00584	6.03522	5.7273	6.23933	5.97299	6.14221	5.92274	6.14239	TTTGTGTTACTCTGGAGACATTGGAAATCATTAGAGAGTGAAGATAAATCAGGGGGCCAT	23619	Myocd	NM_182667	ref|Rattus norvegicus myocardin (Myocd), mRNA [NM_182667]	-0.232571	6.0235	-2.15436	0.0693506	0.999891	NM_182667	246297	Myocd	GO:0000122(negative regulation of transcription from RNA polymerase II promoter)|GO:0000790(nuclear chromatin)|GO:0000987(core promoter proximal region sequence-specific DNA binding)|GO:0001046(core promoter sequence-specific DNA binding)|GO:0001076(RNA polymerase II transcription factor binding transcription factor activity)|GO:0001077(RNA polymerase II core promoter proximal region sequence-spe…
A_44_P1116016	XM_346277	6.8239	6.94447	7.04143	7.42557	7.16407	7.30302	7.11092	7.27418	ATTTTGTGAAAGGTGCCTTAACTGCTTGCTCTGCTCTTCTTTGAGGGTGTGTGTGTGTGT	27075	Nudt10	XM_346277	ref|PREDICTED: Rattus norvegicus nudix (nucleoside diphosphate linked moiety X)-type motif 10 (Nudt10), transcript variant X1, mRNA [XM_346277]	-0.20173	7.13595	-2.15377	0.0694108	0.999891	XM_346277	367747	Nudt10	GO:0000298(endopolyphosphatase activity)|GO:0005634(nucleus)|GO:0005737(cytoplasm)|GO:0008486(diphosphoinositol-polyphosphate diphosphatase activity)|GO:0034431(bis(5'-adenosyl)-hexaphosphatase activity)|GO:0034432(bis(5'-adenosyl)-pentaphosphatase activity)|GO:0050072(m7G(5')pppN diphosphatase activity)|GO:0071543(diphosphoinositol polyphosphate metabolic process)
A_44_P942367	NM_001012075	6.30112	6.1506	6.1224	6.89495	6.84366	7.0965	6.46421	6.91077	CCTTACCAAGAACTAGCCAGATTTCATACTGTGTTCCCGATATCTATGTACTGTGAAGAA	40061	Tspyl4	NM_001012075	ref|Rattus norvegicus TSPY-like 4 (Tspyl4), mRNA [NM_001012075]	-0.330356	6.59802	-2.15365	0.0694228	0.999891	NM_001012075	309828	Tspyl4	GO:0005634(nucleus)|GO:0006334(nucleosome assembly)
A_42_P495579	NM_001107564	6.64536	6.47438	7.45644	6.94447	7.5937	7.21594	6.62905	6.67919	TGCAGTGACGTGGTTTCCGATGATGTTTTGTATATAGCTACCGTATCCAAAATTAGATAA	33231	Ano1	NM_001107564	ref|Rattus norvegicus anoctamin 1 (Ano1), mRNA [NM_001107564]	0.252645	6.95482	2.15249	0.0695403	0.999891	NM_001107564	309135	Ano1	GO:0005227(calcium activated cation channel activity)|GO:0005229(intracellular calcium activated chloride channel activity)|GO:0005247(voltage-gated chloride channel activity)|GO:0005254(chloride channel activity)|GO:0005886(plasma membrane)|GO:0006812(cation transport)|GO:0006821(chloride transport)|GO:0007200(phospholipase C-activating G-protein coupled receptor signaling pathway)|GO:0009897(ex…
A_44_P1141258	A_44_P1141258	5.82443	6.34115	5.52878	5.63057	5.68417	5.81325	5.6683	5.83395	TTTTGACCTTGGTGCCACACAAACAAGGTTTAGTATCACACCTGGTATCCCAGTGTTTGG	17850	A_44_P1141258	A_44_P1141258	Unknown	-0.22831	5.79057	-2.15125	0.0696666	0.999891		NA
A_64_P034575	NM_001025280	5.76266	5.58058	5.63784	5.52095	5.62327	5.50912	5.92283	5.50714	TACAAGGCTAAGAAGAGGCCACTCCTTAGCACAGAAAATGAAAAGGCTCCTCTCGTTTAA	22139	Slc10a5	NM_001025280	ref|Rattus norvegicus solute carrier family 10, member 5 (Slc10a5), mRNA [NM_001025280]	0.207206	5.63305	2.14307	0.0705019	0.999891	NM_001025280	310230	Slc10a5	GO:0006814(sodium ion transport)|GO:0008508(bile acid:sodium symporter activity)|GO:0015721(bile acid and bile salt transport)|GO:0016021(integral to membrane)|GO:0055085(transmembrane transport)
A_42_P633840	NM_001012200	5.43185	5.09188	5.69639	5.70333	6.00796	5.83868	6.16951	5.79225	CAATGATCGGATCCTTAAGTACAACCTGATTAACGACACCCTCAACATTGCGGTCCCTAA	29527	Ttll1	NM_001012200	ref|Rattus norvegicus tubulin tyrosine ligase like 1 (Ttll1), mRNA [NM_001012200]	0.219893	5.71648	2.14225	0.0705869	0.999891	NM_001012200	362969	Ttll1	GO:0003351(epithelial cilium movement)|GO:0005524(ATP binding)|GO:0005737(cytoplasm)|GO:0005874(microtubule)|GO:0007288(sperm axoneme assembly)|GO:0016874(ligase activity)|GO:0018095(protein polyglutamylation)|GO:0035082(axoneme assembly)|GO:0070740(tubulin-glutamic acid ligase activity)
A_44_P1134975	XR_359525	6.1094	5.75934	5.80521	5.5111	5.56542	5.56542	5.82443	5.6251	GGAAATGAGCCATGTATCCCCACACCTCAACACACAAAATAAGTAAATGAATAAATGTAA	26602	LOC102547499	XR_359525	ref|PREDICTED: Rattus norvegicus uncharacterized LOC102547499 (LOC102547499), transcript variant X1, ncRNA [XR_359525]	0.210875	5.72068	2.13937	0.0708835	0.999891	XR_359525	102547499	LOC102547499
A_44_P1365424	ENSRNOT00000065071	6.26405	6.42906	5.56733	5.72736	5.65404	5.73584	5.90789	6.35278	TGTGGTAAAGTCTTTACATGGCACAGCACTCTGCAAAGACATAAAAGAACACATACTGGA	19837	ENSRNOT00000065071	ENSRNOT00000065071	ens|zinc finger protein 442 [Source:RGD Symbol;Acc:6502699] [ENSRNOT00000065071]	-0.21293	5.95479	-2.13929	0.0708918	0.999891	XM_008764489	NA
A_64_P071327	NM_001109419	11.425	11.4049	12.497	12.0856	11.1625	10.9622	11.0755	10.8547	GTTAAAGTGCCACCACGTACCTCCCTCCCCTGGAACCCACAATAAAGGTGTTTGTTCTTG	16971	Apoc4	NM_001109419	ref|Rattus norvegicus apolipoprotein C4 (Apoc4), mRNA [NM_001109419]	0.213189	11.4334	2.1392	0.0709013	0.999891	NM_001109419	680551	Apoc4	GO:0003674(molecular_function)|GO:0005319(lipid transporter activity)|GO:0005575(cellular_component)|GO:0006869(lipid transport)|GO:0008150(biological_process)|GO:0010890(positive regulation of sequestering of triglyceride)|GO:0034361(very-low-density lipoprotein particle)|GO:0034364(high-density lipoprotein particle)|GO:0070328(triglyceride homeostasis)
A_44_P1100169	XM_008758607	5.9953	6.13657	5.5111	5.75266	5.95662	6.11591	5.82443	6.01356	ACTTAAACTTTCATGGTGTTGGAAGCTTTGCTGACTTCTGTAGCCTCCATTACTGTGTAG	38570	Lats1	XM_008758607	ref|PREDICTED: Rattus norvegicus large tumor suppressor kinase 1 (Lats1), transcript variant X1, mRNA [XM_008758607]	-0.182813	5.91327	-2.13688	0.0711418	0.999891	XM_008758607	308265	Lats1	GO:0000082(G1/S transition of mitotic cell cycle)|GO:0000086(G2/M transition of mitotic cell cycle)|GO:0000287(magnesium ion binding)|GO:0000819(sister chromatid segregation)|GO:0000922(spindle pole)|GO:0001827(inner cell mass cell fate commitment)|GO:0001828(inner cell mass cellular morphogenesis)|GO:0004674(protein serine/threonine kinase activity)|GO:0005524(ATP binding)|GO:0006468(protein pho…
A_44_P711001	BE096353	6.47894	6.54078	7.50068	6.7131	6.97883	6.87511	6.63632	6.16888	GGCCGGGGTGAGGGTGATCAGCAGACCGGTTAGGGATGACAAGGGCCGACCAAGCGGGCA	25746	BE096353	BE096353	gb|UI-R-BU0-apf-a-11-0-UI.s1 UI-R-BU0 Rattus norvegicus cDNA clone UI-R-BU0-apf-a-11-0-UI 3', mRNA sequence [BE096353]	0.324225	6.73658	2.13622	0.07121	0.999891	BE096353	NA
A_44_P556579	ENSRNOT00000033687	5.97394	6.09628	6.21027	6.37522	6.00796	6.3283	6.40798	6.56288	AAGAACCGCAAAAAGAACCAGCCAGGCAAGTACAGCCAGCTGGTGGTGGAGACGATCCGT	29781	H1fx	ENSRNOT00000033687	ens|H1 histone family, member X [Source:RGD Symbol;Acc:1565596] [ENSRNOT00000033687]	-0.190634	6.24535	-2.13554	0.0712807	0.999891	XM_001075299	500252	H1fx	GO:0000786(nucleosome)|GO:0003677(DNA binding)|GO:0003723(RNA binding)|GO:0005634(nucleus)|GO:0005730(nucleolus)|GO:0006334(nucleosome assembly)|GO:0045296(cadherin binding)
A_64_P081862	ENSRNOT00000030413	6.3283	6.17701	6.54078	6.09628	6.66193	6.35388	6.38981	6.38981	TGTTGTGGGCGGAGCTTATTGCTATGGCGCCCTCCATTCCGTCTGCGTTGCCTCCATTTA	21986	ENSRNOT00000030413	ENSRNOT00000030413	ens|Sproutin [Source:UniProtKB/Swiss-Prot;Acc:P81728] [ENSRNOT00000030413]	0.22596	6.36722	2.13549	0.0712858	0.999891	AB007601	NA
A_64_P105933	NM_001037524	5.97394	5.8292	6.11591	6.06295	6.60053	6.14678	6.3283	6.1107	AACATGACCTGAGAAATTTACCTTCCCCATCCTTCCTGAATAAAACCAGAACACTGAAAC	35634	Defb52	NM_001037524	ref|Rattus norvegicus defensin beta 52 (Defb52), mRNA [NM_001037524]	0.217264	6.14604	2.13543	0.0712921	0.999891	NM_001037524	498660	Defb52
A_44_P786613	ENSRNOT00000000631	9.97685	10.0038	10.1523	10.7184	10.6169	10.7439	10.6373	10.8974	ACCAGCTTTTGGGGTGTCCTTATCAAACAATGCAAGTAAGGATGGTCTGCTCTCTCCTTT	3090	RGD735065	ENSRNOT00000000631	ens|similar to GI:13385412-like protein splice form I [Source:RGD Symbol;Acc:735065] [ENSRNOT00000000631]	-0.245024	10.4684	-2.13513	0.0713237	0.999891	XM_006256182	294311	RGD735065	GO:0000139(Golgi membrane)|GO:0005730(nucleolus)|GO:0005737(cytoplasm)|GO:0005886(plasma membrane)|GO:0016021(integral to membrane)|GO:0030496(midbody)|GO:0042060(wound healing)|GO:0045787(positive regulation of cell cycle)|GO:0050673(epithelial cell proliferation)
A_44_P1118575	TC597727	6.07904	6.15945	5.71024	6.11591	5.99247	6.19435	6.15693	6.29309	AAACTGGGAGGTCTCCACTCTCCTCTTTGAACAATTGAAGTGCATTAAACATCTCTCCCG	4351	TC597727	TC597727	Unknown	-0.206033	6.08768	-2.13252	0.0715956	0.999891		NA
A_44_P1163347	A_44_P1163347	5.43185	5.70851	5.89886	6.03021	5.58622	5.76266	5.48113	5.63784	TCACACTGGAAACATAGAGGAGGGATTATGGGAAATGTAGGAGATGGAAATGGATGACTA	24350	A_44_P1163347	A_44_P1163347	Unknown	-0.185292	5.69216	-2.13191	0.0716587	0.999891		NA
A_44_P1110806	XM_006248188	8.78947	8.59856	11.9436	9.9308	8.75315	8.09413	8.18415	8.29381	CCCCCCTTTCTTCCCATGGTCCTTAAGTTAGAGAATTTCTTGCATATGAAATTATTATTT	8133	LOC681177	XM_006248188	ref|PREDICTED: Rattus norvegicus rho GTPase-activating protein 20-like (LOC681177), transcript variant X1, mRNA [XM_006248188]	0.688263	9.07346	2.13188	0.0716617	0.999891	XM_006248188	681177	LOC681177
A_44_P1157362	ENSRNOT00000081344	5.84183	5.77094	5.59557	5.92135	5.70333	6.09628	5.68417	5.96386	AAGTCCTTCTTTGACAACATCTCTTCTGAACTCAAAACAAGTTCGAGGCGGACGACATGG	10515	Lsm14b	ENSRNOT00000081344	ens|LSM family member 14B [Source:RGD Symbol;Acc:1563798] [ENSRNOT00000081344]	-0.231883	5.82217	-2.13076	0.0717791	0.999891	XM_006235827	100362102	Lsm14b	GO:0003723(RNA binding)
A_43_P15362	NM_138858	9.35737	9.45868	8.43298	7.44665	7.55826	7.35131	8.43246	8.04223	TGGCAGCATTCTCCCAGTCCAGGTCCTACTGTCTGAAGAATTTTTTAAAAGCGTCTTTGA	17223	Slc9a5	NM_138858	ref|Rattus norvegicus solute carrier family 9 member A5 (Slc9a5), mRNA [NM_138858]	0.370547	8.25999	2.13041	0.0718163	0.999891	NM_138858	192215	Slc9a5	GO:0005575(cellular_component)|GO:0005886(plasma membrane)|GO:0006814(sodium ion transport)|GO:0006885(regulation of pH)|GO:0015385(sodium:hydrogen antiporter activity)|GO:0015386(potassium:hydrogen antiporter activity)|GO:0015992(proton transport)|GO:0016021(integral to membrane)|GO:0035725(sodium ion transmembrane transport)|GO:0051453(regulation of intracellular pH)|GO:0071805(potassium ion tr…
A_64_P079887	NM_001007597	5.94056	5.59184	5.8434	5.84967	5.97967	5.65404	5.88061	5.69465	GACTGCACTGTAAGAGGCCTGGGACCCAGCTACTGCTCCTTCGGTGAAATGAAAGAATAA	17665	Fshb	NM_001007597	ref|Rattus norvegicus follicle stimulating hormone beta subunit (Fshb), mRNA [NM_001007597]	0.213509	5.8043	2.13004	0.0718543	0.999891	NM_001007597	25447	Fshb	GO:0001541(ovarian follicle development)|GO:0005615(extracellular space)|GO:0005737(cytoplasm)|GO:0007179(transforming growth factor beta receptor signaling pathway)|GO:0007267(cell-cell signaling)|GO:0009755(hormone-mediated signaling pathway)|GO:0010628(positive regulation of gene expression)|GO:0016913(follicle-stimulating hormone activity)|GO:0016914(follicle-stimulating hormone complex)|GO:0…
A_64_P107752	NM_001106631	8.6357	8.67762	8.27965	8.74356	8.24637	8.53146	8.56086	8.6671	TTGATGCTGTTGTAGATGCTGGCCCTTTATCCTCTTACCTTCTTAGAGCGGGAATTCTTC	16856	Rbpj	NM_001106631	ref|Rattus norvegicus recombination signal binding protein for immunoglobulin kappa J region (Rbpj), mRNA [NM_001106631]	-0.224292	8.54279	-2.1296	0.0719004	0.999891	NM_001106631	679028	Rbpj	GO:0000122(negative regulation of transcription from RNA polymerase II promoter)|GO:0000978(RNA polymerase II core promoter proximal region sequence-specific DNA binding)|GO:0000979(RNA polymerase II core promoter sequence-specific DNA binding)|GO:0000982(RNA polymerase II core promoter proximal region sequence-specific DNA binding transcription factor activity)|GO:0001077(RNA polymerase II core …
A_44_P1085726	NM_001242633	5.90789	5.99812	5.68417	5.94203	5.36122	5.86367	5.62875	5.69465	GGACTAAGAAGGGAGATGGAAAAAGCTGCTTCAGATGTTTTAATAAAGTCTGTTGTTTAT	14511	Tmem262	NM_001242633	ref|Rattus norvegicus transmembrane protein 262 (Tmem262), mRNA [NM_001242633]	-0.229111	5.76006	-2.12939	0.0719233	0.999891	NM_001242633	100365733	Tmem262	GO:0016021(integral to membrane)
A_44_P1365097	ENSRNOT00000008386	7.20864	7.07793	7.2501	7.14636	7.33241	7.11613	7.45926	7.14253	TCTATGGTACTGGAGAGACATTCCTCTTCTCCTTCTCCCCACAGCTAAAGGTCTTTAAGT	2971	Tldc2	ENSRNOT00000008386	ens|TBC/LysM-associated domain containing 2 [Source:RGD Symbol;Acc:1561343] [ENSRNOT00000008386]	0.191867	7.21667	2.12848	0.0720186	0.999891	XM_017592268	502689	Tldc2
A_44_P501234	NM_001008830	10.5805	10.7765	10.4772	10.8673	10.6198	10.8552	10.5238	10.5409	GAGTATTGGGAGCGGCAGACACGGAAAGTCAAGGAAAAGGAGCAGATTTTCCGAGACAAC	17959	RT1-A3	NM_001008830	ref|Rattus norvegicus RT1 class I, locus A3 (RT1-A3), mRNA [NM_001008830]	-0.209606	10.6552	-2.12825	0.0720421	0.999891	NM_001008830	309627	RT1-A3	GO:0005515(protein binding)
A_42_P824489	NM_019386	10.7473	10.0082	10.4983	10.4762	10.3822	10.4536	9.62041	8.82847	GAGGGGTTTCTAGGGGGTGAGGTCAGAGACTCTGGGATCCCCTGAAATCCCAGAGAAGAA	21805	Tgm2	NM_019386	ref|Rattus norvegicus transglutaminase 2 (Tgm2), mRNA [NM_019386]	0.37042	10.1268	2.12824	0.0720431	0.999891	NM_019386	56083	Tgm2	GO:0001974(blood vessel remodeling)|GO:0003810(protein-glutamine gamma-glutamyltransferase activity)|GO:0005515(protein binding)|GO:0005525(GTP binding)|GO:0005737(cytoplasm)|GO:0005739(mitochondrion)|GO:0005783(endoplasmic reticulum)|GO:0005829(cytosol)|GO:0005886(plasma membrane)|GO:0005925(focal adhesion)|GO:0007200(phospholipase C-activating G-protein coupled receptor signaling pathway)|GO:00…
A_44_P102369	NM_145879	5.87908	5.60301	5.6251	5.32568	5.82602	5.6251	5.42137	5.39803	GGACGGCAGCCGCGAGACCTTCGACTGCCTCTTCGAGCTGCTGGAGCACTACGTGGCGGC	41232	Socs1	NM_145879	ref|Rattus norvegicus suppressor of cytokine signaling 1 (Socs1), mRNA [NM_145879]	0.199933	5.58792	2.12745	0.0721269	0.999891	NM_145879	252971	Socs1	GO:0000932(cytoplasmic mRNA processing body)|GO:0001932(regulation of protein phosphorylation)|GO:0003674(molecular_function)|GO:0004860(protein kinase inhibitor activity)|GO:0005159(insulin-like growth factor receptor binding)|GO:0005575(cellular_component)|GO:0005634(nucleus)|GO:0005654(nucleoplasm)|GO:0005737(cytoplasm)|GO:0006469(negative regulation of protein kinase activity)|GO:0007259(JAK-…
A_44_P743669	XM_017592522	8.53641	8.32802	8.49477	8.0153	8.37386	8.32662	7.91164	7.76017	TTGCTGATTCGGATCAGATATAATTTCCATATTCCTTATGAACTCTCTTTTGCTTGTTGC	22621	Sema3e	XM_017592522	ref|PREDICTED: Rattus norvegicus semaphorin 3E (Sema3e), transcript variant X1, mRNA [XM_017592522]	0.221646	8.21835	2.12691	0.0721835	0.999891	XM_017592522	296789	Sema3e	GO:0001569(patterning of blood vessels)|GO:0001953(negative regulation of cell-matrix adhesion)|GO:0002040(sprouting angiogenesis)|GO:0005615(extracellular space)|GO:0008360(regulation of cell shape)|GO:0016525(negative regulation of angiogenesis)|GO:0030215(semaphorin receptor binding)|GO:0050808(synapse organization)|GO:0050919(negative chemotaxis)|GO:0071526(semaphorin-plexin signaling pathway…
A_44_P1112941	XM_006251388	5.5111	5.70851	5.59557	5.89886	5.81325	5.81325	5.76266	6.09628	AGATTGTTAAGGGGAATGACGCTCTCATTTTGGAAGCTGGAGGCAAAGCTGGAAAAGACA	8976	H2afv	XM_006251388	ref|PREDICTED: Rattus norvegicus H2A histone family, member V (H2afv), transcript variant X2, mRNA [XM_006251388]	-0.208579	5.77493	-2.12685	0.0721894	0.999891	XM_006251388	685909	H2afv	GO:0000786(nucleosome)|GO:0000790(nuclear chromatin)|GO:0003677(DNA binding)|GO:0005634(nucleus)|GO:0006342(chromatin silencing)|GO:0046982(protein heterodimerization activity)|GO:0070062(extracellular vesicular exosome)
A_64_P113610	ENSRNOT00000004104	5.84183	5.65762	5.97107	5.5111	5.71539	5.56542	5.74596	5.67714	GAGTCATTTGTGCAGCGACAGAGGACCTCCAGGCTCTTCAGCATTTCCAACAGGATCACA	21664	Gpr161	ENSRNOT00000004104	ens|G protein-coupled receptor 161 [Source:RGD Symbol;Acc:1563245] [ENSRNOT00000004104]	0.215743	5.71069	2.12663	0.0722125	0.999891	XM_006221526	289180	Gpr161	GO:0004930(G-protein coupled receptor activity)|GO:0005929(cilium)|GO:0007186(G-protein coupled receptor signaling pathway)|GO:0016021(integral to membrane)|GO:0030819(positive regulation of cAMP biosynthetic process)|GO:0055037(recycling endosome)
A_64_P019613	NM_017190	7.56966	7.5543	7.79336	7.4674	7.5442	7.04734	7.52592	7.42022	TGTCCCCTTACCCGGCCCCAGGACCTGTACAAAAGGGACATGAAATAAATGTCCTAATGA	7669	Mag	NM_017190	ref|Rattus norvegicus myelin-associated glycoprotein (Mag), mRNA [NM_017190]	0.235972	7.4903	2.12553	0.0723292	0.999891	NM_017190	29409	Mag	GO:0005102(receptor binding)|GO:0005515(protein binding)|GO:0005737(cytoplasm)|GO:0005886(plasma membrane)|GO:0005887(integral to plasma membrane)|GO:0007155(cell adhesion)|GO:0007399(nervous system development)|GO:0010977(negative regulation of neuron projection development)|GO:0016021(integral to membrane)|GO:0019901(protein kinase binding)|GO:0021762(substantia nigra development)|GO:0022010(ce…
A_64_P138919	NM_012722	14.174	13.9894	12.3668	11.954	11.4265	11.2133	10.4513	10.4197	ACCCCACCTCTTTGTGTTTCGCTGTGATAGATCAATAAAATATTTTATTTTTTGTCCTGG	25823	Eln	NM_012722	ref|Rattus norvegicus elastin (Eln), mRNA [NM_012722]	0.210561	11.9994	2.1254	0.072342	0.999891	NM_012722	25043	Eln	GO:0001974(blood vessel remodeling)|GO:0005201(extracellular matrix structural constituent)|GO:0005576(extracellular region)|GO:0005578(proteinaceous extracellular matrix)|GO:0005615(extracellular space)|GO:0005739(mitochondrion)|GO:0007519(skeletal muscle tissue development)|GO:0007568(aging)|GO:0030023(extracellular matrix constituent conferring elasticity)|GO:0030198(extracellular matrix organ…
A_44_P1147761	XR_001845226	6.46523	6.24753	6.15566	6.09628	6.65434	6.42487	6.39625	6.14424	AGATTGTGAAATTCTTTTCTCCTGTTGCAGCGAACACCTCTTCCTCCATGACCTTCGACA	28044	LOC102557195	XR_001845226	ref|PREDICTED: Rattus norvegicus uncharacterized LOC102557195 (LOC102557195), transcript variant X8, ncRNA [XR_001845226]	0.189641	6.32305	2.12537	0.0723457	0.999891	XR_001845226	102557195	LOC102557195
A_44_P1084495	NM_001107547	13.3295	13.5773	13.4523	13.5412	13.2483	13.5771	13.473	13.5911	AGGGCAATTTTCCTTCCACCATCCACCGATGTTCTCAATAAACTGTACATTCATTTTGGC	7478	St5	NM_001107547	ref|Rattus norvegicus suppression of tumorigenicity 5 (St5), mRNA [NM_001107547]	-0.195924	13.4737	-2.12512	0.072372	0.999891	NM_001107547	308944	St5	GO:0017112(Rab guanyl-nucleotide exchange factor activity)|GO:0043547(positive regulation of GTPase activity)|GO:0070374(positive regulation of ERK1 and ERK2 cascade)
A_64_P147859	ENSRNOT00000074839	7.33994	7.07258	7.41504	7.37214	7.06721	6.9386	7.54094	7.13164	AAATGCAAGACCCTGCACAGCCACCCGGCCTACGTGGAGCACTGTATTTTTGAGCACCCT	157	ENSRNOT00000074839	ENSRNOT00000074839	ens|hypothetical protein LOC689039 [Source:RGD Symbol;Acc:1597447] [ENSRNOT00000074839]	0.212041	7.23476	2.12466	0.0724203	0.999891	XM_008768152	NA
A_44_P1117396	XR_598689	6.04803	5.68241	6.17701	6.15186	5.90037	5.58434	5.88061	5.74343	AGACAAGAAGAGCCACAGCTGAGAGAAAAACCCGCTGTCCTTGAACATGTATGAACACTA	9975	LOC102552087	XR_598689	ref|PREDICTED: Rattus norvegicus uncharacterized LOC102552087 (LOC102552087), transcript variant X3, ncRNA [XR_598689]	0.210991	5.89601	2.12439	0.072449	0.999891	XR_598689	102552087	LOC102552087
A_44_P1125719	A_44_P1125719	6.62814	6.64626	6.3801	5.84967	6.12628	5.87447	6.09628	5.90187	GACAGCAAAGCGAGAGAATGCTTACTCCCTTTACAGATAGATTGCTAATGTGAAACATGC	8600	A_44_P1125719	A_44_P1125719	Unknown	0.239631	6.18788	2.12271	0.0726272	0.999891		NA
A_64_P027782	A_64_P027782	8.48373	8.08702	8.44726	8.2994	8.09759	7.62464	8.03124	8.07252	GCTCCACAGCCAGAGCTCCACACCCAGAGCACCACACCCAGAGCTCCACAGCCAGAGCTC	14923	A_64_P027782	A_64_P027782	Unknown	0.244059	8.14293	2.12195	0.0727078	0.999891		NA
A_44_P1093182	NM_001309463	6.50548	6.36814	6.58653	6.04326	6.36432	6.1224	6.3034	6.27574	TATTTCCTGAGATGAATAAATAAGTCAATGGCTGGGGTGTGGGCGGTGAACACACAACAG	24060	Prrt3	NM_001309463	ref|Rattus norvegicus proline-rich transmembrane protein 3 (Prrt3), mRNA [NM_001309463]	0.237548	6.32116	2.12152	0.0727526	0.999891	NM_001309463	502873	Prrt3	GO:0016021(integral to membrane)
A_42_P675041	NM_001100736	11.0929	11.0094	10.7647	11.2235	10.9147	11.3027	11.4205	11.644	ATCAGAAACGAGATGTTTAAATCACTACACTACTTGTATTGGTTGCGGGATTGGGTTTGG	84	Abhd17c	NM_001100736	ref|Rattus norvegicus abhydrolase domain containing 17C (Abhd17c), mRNA [NM_001100736]	-0.246703	11.1716	-2.12082	0.0728269	0.999891	NM_001100736	361601	Abhd17c
A_44_P782378	AI227976	5.72053	5.79388	5.48113	5.94203	5.70333	5.78736	5.48113	5.74343	TGATGGGGGATTAAAAGAGATGACGTGGGTACATTATTCCCAAAATAAACTCGAACTGAA	24447	AI227976	AI227976	gb|EST224671 Normalized rat brain, Bento Soares Rattus sp. cDNA clone RBRCO28 3' end, mRNA sequence [AI227976]	-0.220145	5.7066	-2.12033	0.0728798	0.999891	AI227976	NA
A_44_P1109164	NM_001013413	5.75231	5.81375	5.71622	5.97519	5.67655	5.8439	5.74077	6.02032	AACAGGAATCACTACAAGGGAAGAAAAGCTCAAGCCTCATGGATATCAGAGAGGAGGAGT	24887	Als2	NM_001013413	ref|Rattus norvegicus ALS2, alsin Rho guanine nucleotide exchange factor (Als2), mRNA [NM_001013413]	-0.191827	5.81738	-2.11793	0.0731354	0.999891	NM_001013413	363235	Als2	GO:0001662(behavioral fear response)|GO:0001701(in utero embryonic development)|GO:0001726(ruffle)|GO:0001881(receptor recycling)|GO:0003674(molecular_function)|GO:0005085(guanyl-nucleotide exchange factor activity)|GO:0005737(cytoplasm)|GO:0005769(early endosome)|GO:0005813(centrosome)|GO:0005829(cytosol)|GO:0006979(response to oxidative stress)|GO:0007032(endosome organization)|GO:0007409(axono…
A_44_P1095821	XM_001055917	8.07771	8.0309	8.23472	7.93467	8.19527	8.02589	8.42827	8.16229	CTGCAGGACCTCCCCCTGCAACACCTGCTGCTGAGCCAATCAGCTTTACCAATAAAGATA	22980	Krtap2-1	XM_001055917	ref|PREDICTED: Rattus norvegicus keratin associated protein 2-1 (Krtap2-1), mRNA [XM_001055917]	0.195555	8.13621	2.11731	0.0732014	0.999891	XM_001055917	680152	Krtap2-1	GO:0045095(keratin filament)
A_44_P1131209	XR_599426	9.07542	9.07943	9.96648	9.12471	9.19977	8.72252	8.86315	8.83766	GTCCCCTTTCAAGTACATAAATCATAAAATACCCCTCCCTCTGATTCGGTTGGTTTCATA	31362	LOC103695075	XR_599426	ref|PREDICTED: Rattus norvegicus uncharacterized LOC103695075 (LOC103695075), ncRNA [XR_599426]	0.335125	9.10864	2.11716	0.0732171	0.999891	XR_599426	103695075	LOC103695075
A_44_P1128330	A_44_P1128330	6.77039	7.07793	6.96771	6.98987	7.16407	7.30929	6.67036	7.03113	GTTCATATATAAATTGTACATGATGTTCATGGGTGCTATAAACACAGGCAGGTTTAGGAA	6958	A_44_P1128330	A_44_P1128330	Unknown	-0.208921	6.99759	-2.11627	0.0733121	0.999891		NA
A_44_P1154862	ENSRNOT00000072452	5.65046	5.28695	5.55587	5.32568	5.51307	5.33017	5.85279	5.81965	AATCCAGAGGCAGGAAACATTTTCCTCTGTGCCTGGATGTTCGTCGGCATCATTTTAACA	37230	LOC108348225	ENSRNOT00000072452	ens|feline leukemia virus subgroup C cellular receptor 1 [Source:RGD Symbol;Acc:1596541] [ENSRNOT00000072452]	0.202435	5.54183	2.11531	0.0734154	0.999891	XM_017599035	108348225	LOC108348225
A_64_P120901	NM_001271211	7.12714	6.9386	7.50068	7.19147	7.18157	7.16909	7.69813	7.39643	TTGGACTCCTTGTTATTGACCCTCCTGCCTCAACTCCAAGAGGCCTGGCAGCACAGGACT	26773	Rsad1	NM_001271211	ref|Rattus norvegicus radical S-adenosyl methionine domain containing 1 (Rsad1), mRNA [NM_001271211]	0.202979	7.27539	2.11348	0.073611	0.999891	NM_001271211	688146	Rsad1	GO:0005739(mitochondrion)
A_44_P1164576	NM_001270579	6.93034	6.1196	6.35205	6.32969	6.3124	6.26765	7.14513	6.76516	ATTAAGAGGAAATGGAGGAGCTGGAAGGTGAACCGTTACTTCACTATGGACTTCAAGCAC	12738	Adcyap1r1	NM_001270579	ref|Rattus norvegicus adenylate cyclase activating polypeptide 1 receptor type 1 (Adcyap1r1), transcript variant 1, mRNA [NM_001270579]	0.314451	6.52775	2.1131	0.0736516	0.999891	NM_001270579	24167	Adcyap1r1	GO:0000139(Golgi membrane)|GO:0001634(pituitary adenylate cyclase-activating polypeptide receptor activity)|GO:0004999(vasoactive intestinal polypeptide receptor activity)|GO:0005737(cytoplasm)|GO:0005768(endosome)|GO:0005791(rough endoplasmic reticulum)|GO:0005901(caveola)|GO:0005923(tight junction)|GO:0007166(cell surface receptor signaling pathway)|GO:0007186(G-protein coupled receptor signali…
A_44_P1145693	XR_001843976	5.70851	5.94349	5.65583	5.75266	5.71539	5.86367	5.76266	6.02745	GTTTTATGCCTCTTGTGTTTAAATGGTGGATGCTGTGTGAGGTTGGGTGGTAAATTTTAG	42739	LOC102554981	XR_001843976	ref|PREDICTED: Rattus norvegicus uncharacterized LOC102554981 (LOC102554981), transcript variant X1, ncRNA [XR_001843976]	-0.18622	5.80371	-2.11281	0.0736828	0.999891	XR_001843976	102554981	LOC102554981
A_44_P1367299	ENSRNOT00000056498	12.7063	12.2793	14.272	13.8352	12.8993	11.2951	11.5171	11.7365	TGTGAGCCATGCCCCCCTCCAGTGTGCTGTGAGCCATGCCCCCCTCAGACATGGCAGCCA	20487	LOC108350059	ENSRNOT00000056498	ens|small proline-rich protein 2B [Source:RGD Symbol;Acc:11469006] [ENSRNOT00000056498]	0.562144	12.5676	2.11274	0.0736905	0.999891	XM_017591309	108350059	LOC108350059	GO:0001533(cornified envelope)|GO:0005198(structural molecule activity)|GO:0005737(cytoplasm)|GO:0018149(peptide cross-linking)|GO:0030216(keratinocyte differentiation)
A_44_P1369077	A_44_P1369077	7.14699	7.23462	6.96771	7.05709	6.81592	7.04758	6.80225	7.25129	GGCAGAGTGGAAAAAGAGGATTTGCTTTTCTAACTTTTGATGATTATGACACAGTTGATA	12793	A_44_P1369077	A_44_P1369077	Unknown	-0.214427	7.04043	-2.11177	0.0737954	0.999891		NA
A_44_P1095404	A_44_P1095404	6.43532	5.79388	7.11125	6.05212	6.32493	5.95371	5.88061	6.19065	GACATTCTCAAGCTTCCTAGTCTCCCCAACCGTGAATCAAATAAATGTCTATTCTTCATA	28449	A_44_P1095404	A_44_P1095404	Unknown	0.440438	6.21781	2.10976	0.0740111	0.999891		NA
A_44_P1130548	XR_349053	6.22541	6.15945	6.76128	5.95226	6.21392	6.10154	6.21392	6.00094	GGCTCCCTCTAAGAGACGGAAAGGGAAAAACTATGTGATTTAATTGATGTTCTTCCAAAT	15897	LOC102549484	XR_349053	ref|PREDICTED: Rattus norvegicus uncharacterized LOC102549484 (LOC102549484), transcript variant X1, ncRNA [XR_349053]	0.300081	6.20359	2.10975	0.0740128	0.999891	XR_349053	102549484	LOC102549484
A_44_P197251	AA866259	5.5111	5.46897	5.79225	5.59184	5.92877	5.59557	5.48113	5.27069	GTTGGGAGGGCAGATGCATCTTAGAACTGAAGAACGCCTTGTAAATATTTTCCTACTTCT	34044	AA866259	AA866259	gb|UI-R-A0-bd-g-12-0-UI.s1 UI-R-A0 Rattus norvegicus cDNA clone UI-R-A0-bd-g-12-0-UI 3', mRNA sequence [AA866259]	0.196545	5.58004	2.10974	0.0740134	0.999891	AA866259	NA
A_44_P239212	NM_001007708	6.26405	6.05483	6.96771	6.63859	6.70189	6.39411	6.49952	6.51142	AATCATCCTGGCTGAAATCTCCCAGAAACTCCGGGAAATGGAGGACATTGATCGCAGGAG	45329	RGD1359634	NM_001007708	ref|Rattus norvegicus similar to RIKEN cDNA 1700088E04 (RGD1359634), mRNA [NM_001007708]	0.208552	6.50401	2.1075	0.0742555	0.999891	NM_001007708	315126	RGD1359634
A_64_P044739	NM_013150	5.6251	6.03159	5.76266	5.80198	5.47709	5.59557	5.26132	5.54432	AGAAACATGCTAGAGAAAGTGGGCTAAGGACACTGGCTGAATCGGTTTGGATAATTAAAT	6603	Nrcam	NM_013150	ref|Rattus norvegicus neuronal cell adhesion molecule (Nrcam), mRNA [NM_013150]	-0.211824	5.63745	-2.10739	0.0742675	0.999891	NM_013150	497815	Nrcam	GO:0001525(angiogenesis)|GO:0005576(extracellular region)|GO:0005886(plasma membrane)|GO:0007155(cell adhesion)|GO:0007411(axon guidance)|GO:0007417(central nervous system development)|GO:0008104(protein localization)|GO:0010975(regulation of neuron projection development)|GO:0016021(integral to membrane)|GO:0016337(cell-cell adhesion)|GO:0019227(neuronal action potential propagation)|GO:0030424(…
A_64_P143072	NM_012818	5.80521	6.26523	5.9953	5.98537	5.84183	6.08835	5.73245	5.92803	ACAGACATGACACAGGGCCACACCAAAGTACACTCAGGCACCAATGTGCTGGCTCACCTG	31915	Aanat	NM_012818	ref|Rattus norvegicus aralkylamine N-acetyltransferase (Aanat), mRNA [NM_012818]	-0.223046	5.95522	-2.10584	0.0744355	0.999891	NM_012818	25120	Aanat	GO:0004059(aralkylamine N-acetyltransferase activity)|GO:0004060(arylamine N-acetyltransferase activity)|GO:0005737(cytoplasm)|GO:0005829(cytosol)|GO:0006474(N-terminal protein amino acid acetylation)|GO:0007623(circadian rhythm)|GO:0009416(response to light stimulus)|GO:0009648(photoperiodism)|GO:0010043(response to zinc ion)|GO:0014070(response to organic cyclic compound)|GO:0030187(melatonin b…
A_44_P846954	XM_343420	8.67478	8.60772	8.97597	8.6206	8.49014	8.33222	8.52752	8.32183	CTACTTCTAACGAGTCATTCTTTTGCTTTAAATGAAGTGAAGAATGATGAGTAACAGAGG	23059	Mindy2	XM_343420	ref|PREDICTED: Rattus norvegicus family with sequence similarity 63, member B (Fam63b), transcript variant X1, mRNA [XM_343420]	0.196508	8.56885	2.1056	0.0744621	0.999891	XM_343420	363089	Mindy2	GO:0003674(molecular_function)|GO:0004843(ubiquitin-specific protease activity)|GO:0005575(cellular_component)|GO:0005654(nucleoplasm)|GO:0008150(biological_process)|GO:0016807(cysteine-type carboxypeptidase activity)|GO:0070530(K63-linked polyubiquitin binding)|GO:0071108(protein K48-linked deubiquitination)|GO:0071795(K11-linked polyubiquitin binding)|GO:0071796(K6-linked polyubiquitin binding)
A_44_P1128997	XR_001839257	6.80709	6.29768	8.20783	7.16407	6.2392	6.38443	5.92283	5.74343	GGCAGGGCAAAGTGCATTAAAATCTCCCTTAGCATTGAAAACTTATGAGTATTCTTTTAT	24126	LOC102549753	XR_001839257	ref|PREDICTED: Rattus norvegicus uncharacterized LOC102549753 (LOC102549753), transcript variant X2, ncRNA [XR_001839257]	0.396835	6.59582	2.10542	0.074482	0.999891	XR_001839257	102549753	LOC102549753
A_44_P715788	XM_006232045	9.07826	9.0662	9.52731	10.2148	10.3717	10.427	10.1658	10.5973	TCTAGCTAGAGGAATTGTTCTAAGGTTAGTAGCATAGTCCCAGATTAGATGTTAAAGATG	14590	Npr3	XM_006232045	ref|PREDICTED: Rattus norvegicus natriuretic peptide receptor 3 (Npr3), transcript variant X1, mRNA [XM_006232045]	-0.290527	9.93104	-2.10537	0.0744865	0.999891	XM_006232045	25339	Npr3	GO:0001501(skeletal system development)|GO:0002158(osteoclast proliferation)|GO:0005622(intracellular)|GO:0005887(integral to plasma membrane)|GO:0007193(adenylate cyclase-inhibiting G-protein coupled receptor signaling pathway)|GO:0007194(negative regulation of adenylate cyclase activity)|GO:0007200(phospholipase C-activating G-protein coupled receptor signaling pathway)|GO:0008217(regulation of…
A_44_P141910	NM_181388	6.50548	6.36048	6.10154	6.61624	6.60053	6.91638	7.01518	7.4023	GATTTGAGGAAGGTTACCCGTATCGCCTACTCCATGGTGAAACAGTTTGGGATGGCTCCT	42892	Spg7	NM_181388	ref|Rattus norvegicus SPG7, paraplegin matrix AAA peptidase subunit (Spg7), mRNA [NM_181388]	-0.268167	6.68977	-2.10501	0.0745265	0.999891	NM_181388	353231	Spg7	GO:0003674(molecular_function)|GO:0004222(metalloendopeptidase activity)|GO:0005524(ATP binding)|GO:0005575(cellular_component)|GO:0005739(mitochondrion)|GO:0005745(m-AAA complex)|GO:0006508(proteolysis)|GO:0007005(mitochondrion organization)|GO:0008089(anterograde axon cargo transport)|GO:0008150(biological_process)|GO:0008270(zinc ion binding)|GO:0016021(integral to membrane)|GO:0031966(mitocho…
A_44_P1123441	A_44_P1123441	5.65583	5.2232	5.92135	5.45053	5.68417	5.21108	5.52095	5.72736	GAACACACCCATGTCACCAGGTTAAAAATGACTTAAACAGGATGTAGTAACTGCTTCCAC	1530	A_44_P1123441	A_44_P1123441	Unknown	0.292532	5.54931	2.10249	0.074801	0.999891		NA
A_44_P1082583	NM_019173	7.17285	7.32484	7.34189	6.96771	7.2829	6.9386	7.33465	6.82628	CTAGACTAACCCTGTCCCCCAGGGGACCTCAATAACCCTGCCCGCTTGGACTCTGACGTC	22098	Galr3	NM_019173	ref|Rattus norvegicus galanin receptor 3 (Galr3), mRNA [NM_019173]	0.268712	7.14871	2.10131	0.0749289	0.999891	NM_019173	29235	Galr3	GO:0004966(galanin receptor activity)|GO:0005887(integral to plasma membrane)|GO:0007193(adenylate cyclase-inhibiting G-protein coupled receptor signaling pathway)|GO:0007194(negative regulation of adenylate cyclase activity)|GO:0007200(phospholipase C-activating G-protein coupled receptor signaling pathway)|GO:0007218(neuropeptide signaling pathway)|GO:0016021(integral to membrane)|GO:0017046(pe…
A_44_P1118664	XR_590503	8.22676	7.97071	9.02716	8.28038	7.87024	7.74721	7.61502	7.59604	GTCCCTCCCTAATAAGCCAAATACATAATTATCCAAATACAGTTGTATTTCTGTGGCAAT	3486	LOC102553996	XR_590503	ref|PREDICTED: Rattus norvegicus uncharacterized LOC102553996 (LOC102553996), transcript variant X5, ncRNA [XR_590503]	0.286209	8.04169	2.10121	0.0749406	0.999891	XR_590503	102553996	LOC102553996
A_64_P092744	NM_080401	7.81405	7.77053	6.88201	6.28964	6.57712	6.4175	6.64536	6.46625	GTGGGAGCTACAAGAAATATTTATAAAATATAGCTTTTTTCTTTGGGGTGGCTCACTTCA	11115	Wnt11	NM_080401	ref|Rattus norvegicus wingless-type MMTV integration site family, member 11 (Wnt11), mRNA [NM_080401]	0.243654	6.85781	2.09948	0.0751293	0.999891	NM_080401	140584	Wnt11	GO:0001649(osteoblast differentiation)|GO:0001822(kidney development)|GO:0001837(epithelial to mesenchymal transition)|GO:0003151(outflow tract morphogenesis)|GO:0003402(planar cell polarity pathway involved in axis elongation)|GO:0003674(molecular_function)|GO:0005096(GTPase activator activity)|GO:0005109(frizzled binding)|GO:0005575(cellular_component)|GO:0005576(extracellular region)|GO:000557…
A_44_P388720	ENSRNOT00000012578	6.94666	6.43949	6.39946	6.39089	6.76625	6.58559	7.02075	6.80467	CAGCATCGGGTCAGAGAAACACTGGGTTCATTCCTGTTCAGTCCACTTGGGGTGAGACCT	9465	Fstl3	ENSRNOT00000012578	ens|follistatin like 3 [Source:RGD Symbol;Acc:621811] [ENSRNOT00000012578]	0.228123	6.66922	2.097	0.0754023	0.999891	FQ227961	114031	Fstl3	GO:0001503(ossification)|GO:0001822(kidney development)|GO:0001968(fibronectin binding)|GO:0002244(hemopoietic progenitor cell differentiation)|GO:0005615(extracellular space)|GO:0005634(nucleus)|GO:0005654(nucleoplasm)|GO:0005794(Golgi apparatus)|GO:0006351(transcription, DNA-dependent)|GO:0006357(regulation of transcription from RNA polymerase II promoter)|GO:0007283(spermatogenesis)|GO:0008584…
A_64_P023088	NM_001109271	6.34504	6.40798	5.97107	6.05212	5.90037	6.21756	5.79388	6.16888	GACCATTGCCCTTTAACACATGATTGGCAGTACCTATCCAGTGGCTCAAAGGTTTTCTCA	4398	Ldlrap1	NM_001109271	ref|Rattus norvegicus low density lipoprotein receptor adaptor protein 1 (Ldlrap1), mRNA [NM_001109271]	-0.209047	6.10711	-2.09687	0.075416	0.999891	NM_001109271	500564	Ldlrap1	GO:0001540(beta-amyloid binding)|GO:0001784(phosphotyrosine binding)|GO:0003674(molecular_function)|GO:0005515(protein binding)|GO:0005546(phosphatidylinositol-4,5-bisphosphate binding)|GO:0005737(cytoplasm)|GO:0005769(early endosome)|GO:0005829(cytosol)|GO:0005883(neurofilament)|GO:0006898(receptor-mediated endocytosis)|GO:0008150(biological_process)|GO:0008203(cholesterol metabolic process)|GO:…
A_64_P104207	ENSRNOT00000035962	7.53706	7.59557	7.64326	6.97346	7.63964	7.28058	7.65628	7.50813	TGACTATGAGATCATCAAATGTTTGGAAAGACTGATCCATTCTCACCACCACCACCACCA	23315	Ccdc170	ENSRNOT00000035962	ens|coiled-coil domain containing 170 [Source:RGD Symbol;Acc:1310945] [ENSRNOT00000035962]	0.279625	7.47925	2.0968	0.0754244	0.999891	XM_001065531	292266	Ccdc170
A_44_P420503	NM_001008872	7.09353	7.11873	7.50068	7.28029	7.22561	6.81832	7.22259	6.95831	AAGGGGAAAAAAGTGCCATCAAAGCAGGAGCCTGCCCTGCTAGAAAGCCTGTCCAGTGCC	3095	Slpil2	NM_001008872	ref|Rattus norvegicus antileukoproteinase-like 2 (Slpil2), mRNA [NM_001008872]	0.216692	7.15226	2.09675	0.0754295	0.999891	NM_001008872	408229	Slpil2	GO:0004866(endopeptidase inhibitor activity)|GO:0005576(extracellular region)|GO:0010951(negative regulation of endopeptidase activity)
A_44_P1109074	A_44_P1109074	5.76266	5.73415	5.33241	5.95226	5.55395	5.6141	5.28464	5.75934	GATTGGTATCCTGGGAGAGAAGACAAAGAAGACATTCACAAGAGCCATTAGAGAGAGAGA	20063	A_44_P1109074	A_44_P1109074	Unknown	-0.281545	5.62419	-2.09662	0.0754443	0.999891		NA
A_64_P040557	ENSRNOT00000014017	6.00516	5.99247	6.33948	6.11591	6.13657	5.97394	6.04803	5.50714	TTCAGGGGAGAAGAAGCCTGCAGAGCCCAAAGCCATGCCAGACCTCAGTGGATACCAGAT	15989	Vash1	ENSRNOT00000014017	ens|vasohibin 1 [Source:RGD Symbol;Acc:1564082] [ENSRNOT00000014017]	0.234946	6.01484	2.09587	0.0755262	0.999891	XM_001058397	503052	Vash1	GO:0001525(angiogenesis)|GO:0001937(negative regulation of endothelial cell proliferation)|GO:0005615(extracellular space)|GO:0005737(cytoplasm)|GO:0005783(endoplasmic reticulum)|GO:0009611(response to wounding)|GO:0010596(negative regulation of endothelial cell migration)|GO:0016525(negative regulation of angiogenesis)|GO:0043537(negative regulation of blood vessel endothelial cell migration)|GO…
A_42_P467994	NM_019229	11.7985	11.8665	11.3981	11.7815	11.8602	11.9778	11.5701	11.8092	CATACTCCAAGGGAGGCCTCTCCTGACTCGAGATGACTGGTGAGGGCTGATGTGGGATTT	20851	Slc12a4	NM_019229	ref|Rattus norvegicus solute carrier family 12 member 4 (Slc12a4), mRNA [NM_019229]	-0.202009	11.7577	-2.09558	0.0755578	0.999891	NM_019229	29501	Slc12a4	GO:0005765(lysosomal membrane)|GO:0007268(synaptic transmission)|GO:0015379(potassium:chloride symporter activity)|GO:0016021(integral to membrane)|GO:0019901(protein kinase binding)|GO:0022820(potassium ion symporter activity)|GO:0071805(potassium ion transmembrane transport)
A_42_P631818	NM_030854	8.05212	7.54384	14.5898	14.5646	15.5486	15.2275	13.4408	13.3555	AGCAGAACCTTGGTTGTGCACCGCTGTGTGCAAATGTACTGAAAGGGTAGTTTTAAGTCT	29325	Cnmd	NM_030854	ref|Rattus norvegicus chondromodulin (Cnmd), mRNA [NM_030854]	0.234962	12.7903	2.09552	0.0755654	0.999891	NM_030854	81512	Cnmd	GO:0001886(endothelial cell morphogenesis)|GO:0001937(negative regulation of endothelial cell proliferation)|GO:0005578(proteinaceous extracellular matrix)|GO:0012505(endomembrane system)|GO:0016021(integral to membrane)|GO:0016525(negative regulation of angiogenesis)|GO:0030154(cell differentiation)|GO:0030948(negative regulation of vascular endothelial growth factor receptor signaling pathway)|…
A_44_P592461	NM_001191957	8.59541	8.66737	8.44286	8.66837	8.7456	8.92957	8.51906	8.78027	TAACCTGACAGGGATCTTTTGTGAGAACTGAAGATTTTATAATGCTAGCGGTTTGTTCAC	21103	Msh3	NM_001191957	ref|Rattus norvegicus mutS homolog 3 (Msh3), mRNA [NM_001191957]	-0.185658	8.66856	-2.09533	0.0755857	0.999891	NM_001191957	499505	Msh3	GO:0000403(Y-form DNA binding)|GO:0000404(loop DNA binding)|GO:0000406(double-strand/single-strand DNA junction binding)|GO:0003674(molecular_function)|GO:0003677(DNA binding)|GO:0003684(damaged DNA binding)|GO:0003697(single-stranded DNA binding)|GO:0005524(ATP binding)|GO:0005575(cellular_component)|GO:0006281(DNA repair)|GO:0006298(mismatch repair)|GO:0008094(DNA-dependent ATPase activity)|GO:…
A_44_P286439	NM_001013955	6.82946	6.56954	6.80467	6.85305	6.81592	6.3283	6.71654	6.48146	TGGGAAGAACCGAGCTAAGTGGGGACTGCTGAAGAATATCCAGTCTGCCCTCCAGAAGCG	2150	Trim42	NM_001013955	ref|Rattus norvegicus tripartite motif-containing 42 (Trim42), mRNA [NM_001013955]	0.233556	6.67487	2.09464	0.0756618	0.999891	NM_001013955	301106	Trim42	GO:0005622(intracellular)|GO:0008270(zinc ion binding)
A_44_P1123776	XR_600676	6.54561	6.54947	6.90589	6.75294	6.78191	6.53008	6.86161	6.25523	GATGATGCAGAAGGAAGGGTGGTGGGGGTCGTGTAGAAATTCTTTTCTTAAATGAAAAGC	35468	LOC102549701	XR_600676	ref|PREDICTED: Rattus norvegicus uncharacterized LOC102549701 (LOC102549701), ncRNA [XR_600676]	0.251824	6.64784	2.09143	0.0760165	0.999891	XR_600676	102549701	LOC102549701
A_44_P287241	NM_001134748	5.82443	6.02191	5.56733	5.87447	6.00796	6.03572	6.19435	6.44156	GCATCCTGAGAAAGTCAATGAATGATACACCTGGCCGATGGTGAAAGAGATGGACTACAT	35049	Fam151b	NM_001134748	ref|Rattus norvegicus family with sequence similarity 151, member B (Fam151b), mRNA [NM_001134748]	-0.194898	5.99597	-2.0896	0.0762202	0.999891	NM_001134748	499507	Fam151b
A_44_P1146568	XR_593696	7.6251	7.53122	7.65113	7.53122	7.6643	7.31298	7.81425	7.6044	CTCCTTCTCCCTCTTATTCTTTACAAACATTCAAGTAAAACACTCATGCATATGAAATGC	25836	LOC102546804	XR_593696	ref|PREDICTED: Rattus norvegicus uncharacterized LOC102546804 (LOC102546804), transcript variant X1, ncRNA [XR_593696]	0.19374	7.59182	2.08945	0.0762373	0.999891	XR_593696	102546804	LOC102546804
A_44_P489547	ENSRNOT00000057965	5.87908	6.02191	6.00936	6.39089	5.78245	6.09628	5.86831	5.87601	AGCCAGCGGGTCACCTACGAGCAGGGGGTGAGGGCTTCAAACCCGCAGAAAGTGGGATGA	21173	Nova2	ENSRNOT00000057965	ens|NOVA alternative splicing regulator 2 [Source:RGD Symbol;Acc:1308032] [ENSRNOT00000057965]	-0.211469	5.99054	-2.08796	0.0764032	0.999891	XM_006223310	292681	Nova2	GO:0000398(nuclear mRNA splicing, via spliceosome)|GO:0003723(RNA binding)|GO:0051252(regulation of RNA metabolic process)
A_44_P206399	NM_001137644	6.53981	6.42906	6.66948	6.45293	6.7454	6.51439	6.66237	6.50051	GGCCTCGTTCCTTCTTGGGACTGTCCTGATCTGTGCATACTGTCGGTGGCAGCCTTGTAA	29417	Tnfrsf25	NM_001137644	ref|Rattus norvegicus TNF receptor superfamily member 25 (Tnfrsf25), mRNA [NM_001137644]	0.180041	6.56424	2.08728	0.0764788	0.999891	NM_001137644	500592	Tnfrsf25	GO:0005031(tumor necrosis factor-activated receptor activity)|GO:0005886(plasma membrane)|GO:0005887(integral to plasma membrane)|GO:0006954(inflammatory response)|GO:0006955(immune response)|GO:0007275(multicellular organismal development)|GO:0032496(response to lipopolysaccharide)|GO:0033209(tumor necrosis factor-mediated signaling pathway)|GO:0042127(regulation of cell proliferation)|GO:004298…
A_44_P1123615	A_44_P1123615	5.68592	5.55395	5.79225	5.23042	5.71539	5.68241	5.82443	5.60301	AATGTACCATGCTACACAGAATCAGTCAGCCTCATAAAGTACCGAAAGAGCCACGGTATG	16596	A_44_P1123615	A_44_P1123615	Unknown	0.237048	5.63597	2.08419	0.076824	0.999891		NA
A_44_P870678	XM_017604478	8.6646	9.09105	7.11125	7.13421	6.12628	6.49852	6.39625	6.4754	TTTTTGGAATACTCGCTCTTATGTAGCTGATGTATCAAGGGAAGTCAAGAGCAAAATTCG	16461	Adgrd1	XM_017604478	ref|PREDICTED: Rattus norvegicus adhesion G protein-coupled receptor D1 (Adgrd1), transcript variant X3, mRNA [XM_017604478]	-0.225203	7.18719	-2.08354	0.076897	0.999891	XM_017604478	689257	Adgrd1	GO:0004930(G-protein coupled receptor activity)|GO:0005886(plasma membrane)|GO:0007166(cell surface receptor signaling pathway)|GO:0007186(G-protein coupled receptor signaling pathway)|GO:0010579(positive regulation of adenylate cyclase activity involved in G-protein coupled receptor signaling pathway)|GO:0016021(integral to membrane)
A_44_P1109114	XM_006245050	6.67831	6.42906	7.03388	6.76501	6.2392	6.28964	6.47337	6.0494	CCTCTCCCACTATTGCATGAGACCTATAAAATGTAAATATATAGCTAAACTATGAACGAG	11963	Fastkd2	XM_006245050	ref|PREDICTED: Rattus norvegicus FAST kinase domains 2 (Fastkd2), transcript variant X1, mRNA [XM_006245050]	0.222915	6.49473	2.08349	0.0769024	0.999891	XM_006245050	301463	Fastkd2	GO:0003723(RNA binding)|GO:0004672(protein kinase activity)|GO:0005634(nucleus)|GO:0005739(mitochondrion)|GO:0006468(protein phosphorylation)|GO:0019843(rRNA binding)|GO:0035770(ribonucleoprotein granule)|GO:0042645(mitochondrial nucleoid)|GO:0045171(intercellular bridge)|GO:0045333(cellular respiration)
A_44_P149267	NM_001013099	6.257	5.94349	6.19558	6.06295	6.03021	6.0494	6.22481	5.67714	AGGCAGAGGAATCATATTTAAGAGCTGCAGAAGAAAATTATCCAGCAACGTAGGTGAAAA	22174	Slc38a6	NM_001013099	ref|Rattus norvegicus solute carrier family 38, member 6 (Slc38a6), mRNA [NM_001013099]	0.243655	6.05507	2.08296	0.0769624	0.999891	NM_001013099	299139	Slc38a6	GO:0003333(amino acid transmembrane transport)|GO:0005886(plasma membrane)|GO:0005887(integral to plasma membrane)|GO:0006814(sodium ion transport)|GO:0015171(amino acid transmembrane transporter activity)|GO:0016021(integral to membrane)
A_64_P081247	NM_001135014	13.7206	14.177	16.044	14.5026	13.6717	12.4055	11.7102	11.4244	ATTTGCTCCCTCCTGTTACAACACAGCCCAGCCCTGAAGACTGTCCGGGATCGCAAAGCA	11008	Ankrd39	NM_001135014	ref|Rattus norvegicus ankyrin repeat domain 39 (Ankrd39), mRNA [NM_001135014]	0.659224	13.457	2.08229	0.0770376	0.999891	NM_001135014	367251	Ankrd39
A_44_P1081154	NM_001167552	5.73922	5.46897	5.756	5.70333	5.90037	5.44226	5.50714	5.41715	CAACATGCTACCCTACCATCTGCCCTTTTTTACTCATGAAGAATAATAAAGTTATTTTGC	39715	Vom1r60	NM_001167552	ref|Rattus norvegicus vomeronasal 1 receptor 60 (Vom1r60), mRNA [NM_001167552]	0.217756	5.6168	2.08213	0.0770548	0.999891	NM_001167552	100312671	Vom1r60	GO:0005886(plasma membrane)|GO:0007186(G-protein coupled receptor signaling pathway)|GO:0007606(sensory perception of chemical stimulus)|GO:0016021(integral to membrane)|GO:0016503(pheromone receptor activity)|GO:0019236(response to pheromone)
A_44_P1130283	XR_348912	7.94184	7.85532	8.30026	8.02952	7.903	7.67889	7.76846	7.61364	ACTTATGACCTGCATGAATCCTCCCCACCACTTCAAAGTCTCTGTAGGTCACTATTAATA	36397	LOC102554309	XR_348912	ref|PREDICTED: Rattus norvegicus uncharacterized LOC102554309 (LOC102554309), ncRNA [XR_348912]	0.184048	7.88637	2.08077	0.0772083	0.999891	XR_348912	102554309	LOC102554309
A_44_P1137878	XR_341533	5.6141	5.88824	5.81805	6.03021	5.63602	5.79874	5.42137	5.50714	GCTTATTTCTGAGGGATAAAAGAACAAGTGGGAGACATAAATAAAGAGCATGTTGACATG	11016	LOC102555259	XR_341533	ref|PREDICTED: Rattus norvegicus uncharacterized LOC102555259 (LOC102555259), ncRNA [XR_341533]	-0.183697	5.71423	-2.07908	0.0773986	0.999891	XR_341533	102555259	LOC102555259
A_44_P1126656	XR_601413	5.6789	5.55395	5.59557	5.45053	5.73245	5.44226	5.62875	5.45875	CTGTCTCAAAACCAATATCCACAAAACCCAAAGCCCTGTATAAAATAGACAAGAAACAAT	36269	LOC103692619	XR_601413	ref|PREDICTED: Rattus norvegicus uncharacterized LOC103692619 (LOC103692619), transcript variant X2, ncRNA [XR_601413]	0.182546	5.56764	2.07858	0.0774547	0.999891	XR_601413	103692619	LOC103692619
A_44_P280659	NM_001100971	6.98133	6.97704	6.66948	6.87856	6.35388	6.65344	6.40798	6.7088	CTGGATGATCTGCATAAGCACAAAGATGTCATTGCTGTACCGTTTTTAAAAGATCCAGTT	9243	RGD1305110	NM_001100971	ref|Rattus norvegicus similar to KIAA1841 protein (RGD1305110), mRNA [NM_001100971]	-0.201295	6.70381	-2.07796	0.0775252	0.999891	NM_001100971	305579	RGD1305110
A_44_P1129972	XR_348740	6.1506	6.02191	6.07303	5.67714	6.30112	6.24397	5.85279	5.6251	ACCCCTGGCATGAAAACCAACATCTTGGCTCCTGCTATCTTGAAGACAAAGATTCTAAAA	39023	LOC102553408	XR_348740	ref|PREDICTED: Rattus norvegicus uncharacterized LOC102553408 (LOC102553408), ncRNA [XR_348740]	0.202354	5.99321	2.07783	0.0775397	0.999891	XR_348740	102553408	LOC102553408
A_44_P1103925	XM_017591518	12.0995	11.9831	11.4609	10.9649	10.7244	10.5886	11.0998	10.9796	CACCAGTGGATGCTGACAGAAATGTATATATACTTATGAAGGGAAGTGCAACATTTATTT	192	Fgf7	XM_017591518	ref|PREDICTED: Rattus norvegicus fibroblast growth factor 7 (Fgf7), transcript variant X2, mRNA [XM_017591518]	0.217131	11.2376	2.07672	0.0776655	0.999891	XM_017591518	29348	Fgf7	GO:0001541(ovarian follicle development)|GO:0005104(fibroblast growth factor receptor binding)|GO:0005111(type 2 fibroblast growth factor receptor binding)|GO:0005576(extracellular region)|GO:0005615(extracellular space)|GO:0005794(Golgi apparatus)|GO:0006656(phosphatidylcholine biosynthetic process)|GO:0008083(growth factor activity)|GO:0008201(heparin binding)|GO:0008284(positive regulation of …
A_64_P156133	NM_001000604	5.84967	5.68241	5.9953	5.82443	5.82602	5.70851	6.00796	5.74343	ATGAAGGCAGCAATGAGGAAACTCTGCTCCCAGGTTGTGAATTACAGGAAAGCATCCTAA	3033	Olr784	NM_001000604	ref|Rattus norvegicus olfactory receptor 784 (Olr784), mRNA [NM_001000604]	0.18004	5.82972	2.07583	0.077766	0.999891	NM_001000604	404793	Olr784	GO:0004888(transmembrane signaling receptor activity)|GO:0004930(G-protein coupled receptor activity)|GO:0004984(olfactory receptor activity)|GO:0005886(plasma membrane)|GO:0007186(G-protein coupled receptor signaling pathway)|GO:0016021(integral to membrane)|GO:0050907(detection of chemical stimulus involved in sensory perception)|GO:0050911(detection of chemical stimulus involved in sensory per…
A_44_P1094998	XM_017596069	10.6957	10.9268	12.3888	12.026	10.2599	9.58116	9.63613	9.16124	CTGCCAAGGCACACACCCTCTCTCCCTAAACACATAAATAAATAAACAAATGTAATAGAA	38952	Megf11	XM_017596069	ref|PREDICTED: Rattus norvegicus multiple EGF-like-domains 11 (Megf11), transcript variant X17, mRNA [XM_017596069]	0.32136	10.5845	2.07573	0.0777777	0.999891	XM_017596069	691517	Megf11	GO:0010842(retina layer formation)|GO:0016021(integral to membrane)|GO:0034109(homotypic cell-cell adhesion)
A_44_P1148567	A_44_P1148567	10.7776	10.9065	10.4426	10.071	10.2152	9.88299	10.2659	9.85333	AGATCCGGTGGAATTAACTCATTTTGAGAAAAGAGGACACCCGAACACTGCCATTCTCGA	5810	A_44_P1148567	A_44_P1148567	Unknown	0.246856	10.3019	2.07493	0.077869	0.999891		NA
A_64_P002809	XM_234006	7.86173	7.68636	6.88201	6.53106	6.7982	6.27166	6.95323	7.01936	GAAGTATGTGAACAAAATAGCTGGTTTTCTAAGATACGGGATACGGGTCATATAACAATA	30191	Grhl1	XM_234006	ref|PREDICTED: Rattus norvegicus grainyhead-like transcription factor 1 (Grhl1), transcript variant X1, mRNA [XM_234006]	0.246685	7.00045	2.07182	0.0782227	0.999891	XM_234006	313993	Grhl1	GO:0000978(RNA polymerase II core promoter proximal region sequence-specific DNA binding)|GO:0001077(RNA polymerase II core promoter proximal region sequence-specific DNA binding transcription factor activity involved in positive regulation of transcription)|GO:0002934(desmosome organization)|GO:0005634(nucleus)|GO:0005654(nucleoplasm)|GO:0005794(Golgi apparatus)|GO:0005829(cytosol)|GO:0008544(ep…
A_44_P123732	ENSRNOT00000030832	8.5171	8.48096	8.25375	8.63813	8.37032	8.55163	8.68424	9.0294	AGGCCATCAAAGATGATATTTGGCCAAATCCCTTGCAGTACTATTTGTTTCCCAATATGG	10113	RGD1563307	ENSRNOT00000030832	ens|similar to Set beta isoform [Source:RGD Symbol;Acc:1563307] [ENSRNOT00000030832]	-0.218679	8.56569	-2.07127	0.078286	0.999891	XM_218493	308503	RGD1563307	GO:0005634(nucleus)|GO:0006334(nucleosome assembly)
A_44_P1120169	A_44_P1120169	5.63057	5.74596	5.76266	5.55203	5.68417	5.29616	5.71539	5.09979	CGTCTCAGAGAAAATGAAAGTAAGAAGCCTTGGAAGTTACAACAATATTCTTTTCCTGAT	16746	A_44_P1120169	A_44_P1120169	Unknown	0.274715	5.56084	2.07038	0.0783876	0.999891		NA
A_44_P1103480	A_44_P1103480	5.63057	5.70851	5.56733	5.55203	5.05709	5.65404	5.76266	6.14424	TCCGTCACTTAAGAAACAAAAAGCCTGTGTTTAGATGGCAGAGTGGGACATGTCAAAAAA	16002	A_44_P1103480	A_44_P1103480	Unknown	-0.260292	5.63456	-2.06835	0.0786201	0.999891		NA
A_44_P255341	NM_001107180	6.24159	6.33167	6.19558	6.44571	5.82602	6.20172	6.36924	6.45087	CAGCTTTTATCTGACATTCTTGCTACAAGTAAATATGAGGAGGATTACTATGAAGACGAT	44258	Ipo9	NM_001107180	ref|Rattus norvegicus importin 9 (Ipo9), mRNA [NM_001107180]	-0.199384	6.2578	-2.06804	0.0786553	0.999891	NM_001107180	304817	Ipo9	GO:0005635(nuclear envelope)|GO:0005737(cytoplasm)|GO:0005829(cytosol)|GO:0006606(protein import into nucleus)|GO:0008536(Ran GTPase binding)|GO:0008565(protein transporter activity)|GO:0016020(membrane)|GO:0042393(histone binding)
A_44_P1130253	XR_001839738	5.87908	6.26523	5.8434	5.80198	6.04394	6.32043	5.90789	6.14424	GAAAAGTTTTGTTACCCAAAAGGTGTTGGTGGCCCTGCTAAACAAATCTCTTATTCCAAA	23020	LOC102547709	XR_001839738	ref|PREDICTED: Rattus norvegicus uncharacterized LOC102547709 (LOC102547709), transcript variant X3, ncRNA [XR_001839738]	-0.214389	6.02577	-2.06679	0.0787982	0.999891	XR_001839738	102547709	LOC102547709
A_44_P1100644	XM_006228278	7.18281	6.81031	6.39946	6.32493	6.29194	6.27166	7.07993	6.64716	ATCCCACATTTTCAATGTCAGCCATTAACTCCACTCCTTTCAGGGGAACTGAGGGCAAAT	25560	Eps8l1	XM_006228278	ref|PREDICTED: Rattus norvegicus EPS8-like 1 (Eps8l1), transcript variant X1, mRNA [XM_006228278]	0.22502	6.62602	2.06524	0.0789766	0.999891	XM_006228278	361503	Eps8l1	GO:0003779(actin binding)|GO:0005089(Rho guanyl-nucleotide exchange factor activity)|GO:0005829(cytosol)|GO:0007266(Rho protein signal transduction)|GO:0030676(Rac guanyl-nucleotide exchange factor activity)|GO:0032587(ruffle membrane)|GO:0035023(regulation of Rho protein signal transduction)|GO:0042608(T cell receptor binding)|GO:0043234(protein complex)|GO:0043547(positive regulation of GTPase …
A_64_P056247	NM_212536	6.20172	6.41381	6.1224	6.43949	6.19435	6.43949	6.24516	6.25523	CCCCTTCTTTAGCAGAGTTCTGTTTGTACATTTTGTCTTGTGTTGGGAATAAAGTTTATT	19484	Msh5	NM_212536	ref|Rattus norvegicus mutS homolog 5 (Msh5), mRNA [NM_212536]	-0.196096	6.28895	-2.06511	0.0789923	0.999891	NM_212536	294252	Msh5	GO:0000795(synaptonemal complex)|GO:0003674(molecular_function)|GO:0003684(damaged DNA binding)|GO:0005524(ATP binding)|GO:0005575(cellular_component)|GO:0006298(mismatch repair)|GO:0007127(meiosis I)|GO:0007129(synapsis)|GO:0007292(female gamete generation)|GO:0008094(DNA-dependent ATPase activity)|GO:0008150(biological_process)|GO:0030983(mismatched DNA binding)|GO:0032300(mismatch repair compl…
A_64_P100411	NM_001108732	11.3012	11.7838	11.5846	11.5436	11.5257	11.8382	11.4373	11.6075	CTGAAAGGGTTTGACCCACTGCTCAACCTGGTGCTGGATGGGACCATTGAATACATGCGA	43360	Lsm7	NM_001108732	ref|Rattus norvegicus LSM7 homolog, U6 small nuclear RNA and mRNA degradation associated (Lsm7), mRNA [NM_001108732]	-0.231084	11.5777	-2.06354	0.0791726	0.999891	NM_001108732	362829	Lsm7	GO:0000398(nuclear mRNA splicing, via spliceosome)|GO:0000956(nuclear-transcribed mRNA catabolic process)|GO:0003674(molecular_function)|GO:0003723(RNA binding)|GO:0005575(cellular_component)|GO:0005688(U6 snRNP)|GO:0005689(U12-type spliceosomal complex)|GO:0006396(RNA processing)|GO:0008150(biological_process)|GO:0071004(U2-type prespliceosome)|GO:0071013(catalytic step 2 spliceosome)
A_44_P1007438	NM_001044238	5.66652	5.40869	6.00936	5.72736	5.56542	5.40656	5.42137	5.36778	CGGGGCATTCAAGTATACATTTGGGTTTTAAATGAAGAGCATGAGTACAAAAGAGCTTTT	42434	Gdpd1	NM_001044238	ref|Rattus norvegicus glycerophosphodiester phosphodiesterase domain containing 1 (Gdpd1), mRNA [NM_001044238]	0.188072	5.57163	2.06343	0.0791857	0.999891	NM_001044238	303407	Gdpd1	GO:0004622(lysophospholipase activity)|GO:0006629(lipid metabolic process)|GO:0006644(phospholipid metabolic process)|GO:0008081(phosphoric diester hydrolase activity)|GO:0016020(membrane)|GO:0016021(integral to membrane)|GO:0046872(metal ion binding)|GO:0048471(perinuclear region of cytoplasm)|GO:0070291(N-acylethanolamine metabolic process)
A_44_P227429	ENSRNOT00000064567	5.78409	5.55395	6.02052	5.80198	5.29616	5.29616	5.52095	5.16407	CATCTCCCAGAAGTCAGAAAATGGAGGCGTAGGTTCTTTACTGGCGAGATTTCAATTATC	40914	Sgip1	ENSRNOT00000064567	ens|SH3-domain GRB2-like (endophilin) interacting protein 1 [Source:RGD Symbol;Acc:1564957] [ENSRNOT00000064567]	0.201389	5.55473	2.06294	0.0792419	0.999891	XM_017593768	313413	Sgip1	GO:0002021(response to dietary excess)|GO:0005543(phospholipid binding)|GO:0005737(cytoplasm)|GO:0005886(plasma membrane)|GO:0005905(coated pit)|GO:0006897(endocytosis)|GO:0008017(microtubule binding)|GO:0015631(tubulin binding)|GO:0017124(SH3 domain binding)|GO:0030122(AP-2 adaptor complex)|GO:0030136(clathrin-coated vesicle)|GO:0043195(terminal button)|GO:0048260(positive regulation of receptor…
A_64_P052835	NM_001105749	6.49852	6.33167	6.15566	6.17451	6.85305	6.45293	6.67036	6.36158	TTTTGAATGTCCTGCTTTTGAAGACTCATAACATTGCTTCTGCTGTACGCCTGCCGAGAG	38590	Il16	NM_001105749	ref|Rattus norvegicus interleukin 16 (Il16), mRNA [NM_001105749]	0.214227	6.43729	2.06246	0.0792984	0.999891	NM_001105749	116996	Il16	GO:0003674(molecular_function)|GO:0005125(cytokine activity)|GO:0005575(cellular_component)|GO:0005615(extracellular space)|GO:0005622(intracellular)|GO:0005829(cytosol)|GO:0005886(plasma membrane)|GO:0008150(biological_process)|GO:0016607(nuclear speck)|GO:0030595(leukocyte chemotaxis)|GO:0042609(CD4 receptor binding)|GO:0050930(induction of positive chemotaxis)|GO:0051924(regulation of calcium …
A_44_P1365624	NM_001002277	9.22963	8.71056	9.77937	9.48857	8.86871	8.41151	8.38303	8.55125	TCAAAACTTCGAGGAGCGAGGACACAAATCGGATATGGAGATGAAGAAAAGTGAGCCAAC	19170	Ahi1	NM_001002277	ref|Rattus norvegicus Abelson helper integration site 1 (Ahi1), mRNA [NM_001002277]	0.274709	8.92783	2.06145	0.0794154	0.999891	NM_001002277	308923	Ahi1	GO:0001738(morphogenesis of a polarized epithelium)|GO:0001750(photoreceptor outer segment)|GO:0001947(heart looping)|GO:0002092(positive regulation of receptor internalization)|GO:0005515(protein binding)|GO:0005737(cytoplasm)|GO:0005813(centrosome)|GO:0005814(centriole)|GO:0005911(cell-cell junction)|GO:0005912(adherens junction)|GO:0005929(cilium)|GO:0006903(vesicle targeting)|GO:0007169(trans…
A_44_P354244	ENSRNOT00000031432	5.53463	5.54555	5.83048	5.59945	5.92123	5.48188	5.75468	5.55507	AAATCCTGCCCGAGACGAAGAAGGAGTTTTTGAGAACAACCGTGTCACCTGTAGGTTTAA	31181	ENSRNOT00000031432	ENSRNOT00000031432	ens|ferric-chelate reductase 1-like [Source:RGD Symbol;Acc:1309978] [ENSRNOT00000031432]	0.214767	5.65287	2.06133	0.0794284	0.999891	XM_008773783	NA
A_44_P212964	NM_001108353	6.65523	6.58465	7.07793	6.50051	6.75378	6.67346	6.86161	6.63904	TTGGCAACTGGGATAAGATGGACACATTTAATTACAGAATGGTGGGAGCTTTCTAATCGG	22329	Plac8	NM_001108353	ref|Rattus norvegicus placenta-specific 8 (Plac8), mRNA [NM_001108353]	0.237721	6.71828	2.06121	0.0794428	0.999891	NM_001108353	360914	Plac8	GO:0003682(chromatin binding)|GO:0008284(positive regulation of cell proliferation)|GO:0009409(response to cold)|GO:0040015(negative regulation of multicellular organism growth)|GO:0042742(defense response to bacterium)|GO:0043066(negative regulation of apoptotic process)|GO:0045944(positive regulation of transcription from RNA polymerase II promoter)|GO:0050873(brown fat cell differentiation)
A_44_P1163786	A_44_P1163786	5.89128	5.87601	5.71024	6.03021	5.62327	5.76266	5.37649	5.81965	TTTTGAAAAGGAAAACAGGAACGGGGTGGTCTTCATTCTGTTTCCACTGTCAAGTGTGGG	7	A_44_P1163786	A_44_P1163786	Unknown	-0.221812	5.76123	-2.06102	0.0794651	0.999891		NA
A_64_P101912	NR_002154	5.87293	5.55395	6.03159	5.71539	5.62327	5.69639	5.93909	5.6251	GCCTGCAGACATACAGGGAGGCAGAACACTATATACTAAATGAATAAATCTCTTTTTAAA	38800	E230034O05Rik	NR_002154	ref|Rattus norvegicus E230034O05Rik gene (E230034O05Rik), long non-coding RNA [NR_002154]	0.219013	5.75722	2.06082	0.0794883	0.999891	NR_002154	415065	E230034O05Rik
A_44_P1085123	NM_001025054	11.0726	10.4873	10.8532	10.8206	10.672	10.6677	10.5141	10.081	GAAAGAGACAGCATTCGTTTTCCCACCAAAATAAAAGTATCTACCAGCACTTCTTTGTGC	25354	LOC500956	NM_001025054	ref|Rattus norvegicus hypothetical protein LOC500956 (LOC500956), mRNA [NM_001025054]	0.263886	10.6461	2.06007	0.0795744	0.999891	NM_001025054	500956	LOC500956	GO:0003723(RNA binding)|GO:0005634(nucleus)|GO:0005737(cytoplasm)|GO:0034340(response to type I interferon)|GO:0034341(response to interferon-gamma)|GO:0034342(response to type III interferon)|GO:0045071(negative regulation of viral genome replication)|GO:0051607(defense response to virus)
A_44_P1148552	A_44_P1148552	6.46523	6.31477	6.36048	6.11591	6.44156	6.19435	6.20172	6.11721	TTTCATTCAATAAAGCTGCCTCTCATTTACAAAGCTCCCAGTCTCAATGTCCTTCAGTGA	29673	A_44_P1148552	A_44_P1148552	Unknown	0.181686	6.2764	2.05803	0.0798123	0.999891		NA
A_43_P11683	NM_013057	12.8706	12.9764	12.0423	12.3163	11.6529	12.0369	12.3752	12.4229	GGACTTTTCCAACAGTTGTACTTTTCGCAAATCGGTATTTGGGTTTTGTTTTTCCTTCTA	12911	F3	NM_013057	ref|Rattus norvegicus coagulation factor III, tissue factor (F3), mRNA [NM_013057]	-0.202895	12.3367	-2.05651	0.0799894	0.999891	NM_013057	25584	F3	GO:0001938(positive regulation of endothelial cell proliferation)|GO:0002020(protease binding)|GO:0002541(activation of plasma proteins involved in acute inflammatory response)|GO:0004252(serine-type endopeptidase activity)|GO:0004896(cytokine receptor activity)|GO:0005543(phospholipid binding)|GO:0005615(extracellular space)|GO:0005737(cytoplasm)|GO:0005886(plasma membrane)|GO:0006919(activation…
A_44_P1024341	BQ208035	12.4285	12.6538	12.6825	12.9285	12.5623	12.7237	12.6616	12.7493	TAATTTGATCCTGTGTTTTGCCTCAAACTAGACACAGTTCCCTCAGAAGAGCTGATTAAC	34359	BQ208035	BQ208035	gb|UI-R-DY1-cnr-n-04-0-UI.s1 UI-R-DY1 Rattus norvegicus cDNA clone UI-R-DY1-cnr-n-04-0-UI 3', mRNA sequence [BQ208035]	-0.180065	12.6738	-2.05625	0.080019	0.999891	BQ208035	NA
A_44_P1129012	XR_001839258	6.32212	6.54947	5.5111	5.67714	5.58622	5.76266	5.59557	5.72736	GAAGGAAACGCTTTGCTCTGTCTGATTGAACTCCATCAATAAATTGAAACACTATTAATG	1364	LOC102552294	XR_001839258	ref|PREDICTED: Rattus norvegicus uncharacterized LOC102552294 (LOC102552294), transcript variant X3, ncRNA [XR_001839258]	-0.175404	5.84145	-2.05587	0.0800641	0.999891	XR_001839258	102552294	LOC102552294
A_64_P054376	NM_001025680	6.64536	6.21027	5.68417	5.75266	6.03021	5.81325	6.71654	6.38981	CCCATTGTATGCAAATGTATGTAAATATGGCCATGTGGATATTCATACGAATACAAGAGA	17438	Gpr4	NM_001025680	ref|Rattus norvegicus G protein-coupled receptor 4 (Gpr4), mRNA [NM_001025680]	0.22757	6.15528	2.05335	0.080358	0.999891	NM_001025680	308408	Gpr4	GO:0004930(G-protein coupled receptor activity)|GO:0005887(integral to plasma membrane)|GO:0007186(G-protein coupled receptor signaling pathway)|GO:0010447(response to acidity)|GO:0016525(negative regulation of angiogenesis)|GO:0035025(positive regulation of Rho protein signal transduction)|GO:0051482(elevation of cytosolic calcium ion concentration involved in phospholipase C-activating G-protei…
A_44_P1114195	ENSRNOT00000081454	5.78409	5.65762	5.52878	5.39161	5.58622	5.47709	5.6683	5.21837	CACAAGGACTGCTTCACAATATGGAAAGGACAGCACAAAATATTTAGGGCAAGGGGATTC	33889	ENSRNOT00000081454	ENSRNOT00000081454	ref|PREDICTED: Rattus norvegicus uncharacterized LOC102548031 (LOC102548031), transcript variant X1, partial mRNA [XM_017600763]	0.205678	5.53901	2.0518	0.0805406	0.999891	XM_017600763	NA
A_44_P235591	CA505987	7.19301	7.2736	6.24159	6.71996	6.56954	6.70448	6.81592	6.97059	CCAAAGTAATCAAGTGAATGAATTGAATATCATACATCTCAAAATAGCGTTCTCGGCTAC	45409	CA505987	CA505987	gb|UI-R-FJ0-cqa-i-23-0-UI.s1 UI-R-FJ0 Rattus norvegicus cDNA clone UI-R-FJ0-cqa-i-23-0-UI 3', mRNA sequence [CA505987]	-0.212143	6.81109	-2.05157	0.0805679	0.999891	CA505987	NA
A_44_P1146621	XR_593725	5.9953	5.77094	5.73922	5.89886	6.15945	5.70851	6.33837	5.65762	TGACAGCTCGTATTCTGTCTCCTCACTCCCTTTATTCAGACATTTTTACCTCCTTAAGAA	719	LOC103692983	XR_593725	ref|PREDICTED: Rattus norvegicus uncharacterized LOC103692983 (LOC103692983), ncRNA [XR_593725]	0.299103	5.90853	2.05113	0.0806191	0.999891	XR_593725	103692983	LOC103692983
A_44_P1046118	NM_001109054	7.90432	7.90752	8.0309	8.27835	8.39344	8.56621	8.21755	8.62106	ATGACAGCTTATTCTGTGTTGTGGCAGCATTTGGCTGTTTCTACTACTGAATCTTTGGAA	37010	Tctex1d2	NM_001109054	ref|Rattus norvegicus Tctex1 domain containing 2 (Tctex1d2), mRNA [NM_001109054]	-0.206734	8.23992	-2.05105	0.0806287	0.999891	NM_001109054	498095	Tctex1d2	GO:0000922(spindle pole)|GO:0005813(centrosome)|GO:0005868(cytoplasmic dynein complex)|GO:0005930(axoneme)|GO:0031021(interphase microtubule organizing center)|GO:0045505(dynein intermediate chain binding)|GO:0060271(cilium morphogenesis)
A_44_P1107928	XM_008765876	5.43185	5.87601	5.56733	5.67714	5.47709	5.56542	5.44433	5.6251	GCTGGGATTAAAGAATGTGATACTATGCTTGGGCCCTGTTTAAATTATTTTGTTAACCTT	44871	LOC103690081	XM_008765876	ref|PREDICTED: Rattus norvegicus separin-like (LOC103690081), mRNA [XM_008765876]	-0.20577	5.58303	-2.05081	0.0806566	0.999891	XM_008765876	103690081	LOC103690081
A_44_P788091	CK839277	5.20864	5.55395	5.45053	5.68592	5.73245	5.70851	5.39803	5.65762	CAATGTTAGGTGTCACCTGAATGGGCAGATCTGGGACCTGTGAATTTCTTTCCTTCATCT	26150	CK839277	CK839277	gb|UI-R-BJ0p-afe-g-12-0-UI.s10 UI-R-BJ0p Rattus norvegicus cDNA clone UI-R-BJ0p-afe-g-12-0-UI 3', mRNA sequence [CK839277]	-0.204086	5.54946	-2.05079	0.0806592	0.999891	CK839277	NA
A_64_P107575	XM_017592339	7.85357	7.81725	7.90864	7.40709	7.69116	7.52683	7.84458	7.66918	AGCCTCATTTCGGGAAAGGACTGTCAGCTGCCTTCTCTGCCTAGCCACCATCACATGCCT	30443	Fmn1	XM_017592339	ref|PREDICTED: Rattus norvegicus formin 1 (Fmn1), transcript variant X1, mRNA [XM_017592339]	0.219401	7.71479	2.05016	0.0807333	0.999891	XM_017592339	296512	Fmn1	GO:0001822(kidney development)|GO:0005634(nucleus)|GO:0005737(cytoplasm)|GO:0008017(microtubule binding)|GO:0010467(gene expression)|GO:0015630(microtubule cytoskeleton)|GO:0017124(SH3 domain binding)|GO:0030838(positive regulation of actin filament polymerization)|GO:0035136(forelimb morphogenesis)|GO:0035137(hindlimb morphogenesis)|GO:0048705(skeletal system morphogenesis)|GO:0048813(dendrite m…
A_64_P021845	NM_001106165	6.02745	5.42557	5.6251	5.48113	5.63602	5.50912	5.62875	5.54432	AGCCACCTACATAACAAGCCACTCATGTACTAGCAAATAAATTCATTTATTCATGGAACA	16381	Car7	NM_001106165	ref|Rattus norvegicus carbonic anhydrase 7 (Car7), mRNA [NM_001106165]	0.239296	5.60968	2.04997	0.0807555	0.999891	NM_001106165	291819	Car7	GO:0004089(carbonate dehydratase activity)|GO:0005829(cytosol)|GO:0006730(one-carbon metabolic process)|GO:0008270(zinc ion binding)|GO:0032230(positive regulation of synaptic transmission, GABAergic)|GO:0032849(positive regulation of cellular pH reduction)|GO:2001225(regulation of chloride transport)
A_44_P1368192	A_44_P1368192	7.80036	8.03434	8.18415	8.37114	8.24337	8.54778	8.11948	8.15281	TCGGAAGACAAGGCGGAAGCTATTAGGACCAATTATAATAACAGCTATGACGAGATCCGC	27249	A_44_P1368192	A_44_P1368192	Unknown	-0.189676	8.18168	-2.04974	0.0807826	0.999891		NA
A_64_P003378	NM_001024336	8.96771	8.6761	9.92116	9.81365	9.36928	8.52837	8.57381	8.57994	CCGCCTTCCCCACCATTGTCACTAAAGGCTATGTTTACTTATTAAAGTTTTTAAATGGAA	34413	Tuba3b	NM_001024336	ref|Rattus norvegicus tubulin, alpha 3B (Tuba3b), mRNA [NM_001024336]	0.30847	9.05375	2.0484	0.0809406	0.999891	NM_001024336	500363	Tuba3b	GO:0003924(GTPase activity)|GO:0005200(structural constituent of cytoskeleton)|GO:0005525(GTP binding)|GO:0005634(nucleus)|GO:0005737(cytoplasm)|GO:0005874(microtubule)|GO:0007010(cytoskeleton organization)|GO:0007017(microtubule-based process)|GO:0015630(microtubule cytoskeleton)
A_42_P825947	NM_001038994	14.3811	14.2974	14.5259	14.195	14.2414	14.0828	13.9539	13.7809	AGGACTTGTGGAGACCTCTGCACTGAATTTCCTATAGGTAACTTCCACCTCACTGGTTTT	26806	Svbp	NM_001038994	ref|Rattus norvegicus small vasohibin binding protein (Svbp), transcript variant 1, mRNA [NM_001038994]	0.186568	14.1823	2.04812	0.0809743	0.999891	NM_001038994	362578	Svbp	GO:0005576(extracellular region)|GO:0009306(protein secretion)|GO:0010596(negative regulation of endothelial cell migration)|GO:0031397(negative regulation of protein ubiquitination)|GO:0045177(apical part of cell)
A_64_P156389	A_64_P156389	10.1477	10.4862	10.2765	10.1899	9.77094	9.96115	9.29429	9.8927	AGAAGTGATCCAGTCCCATTCCAACTTTGAGCAGGGTCCAGCAGAAATGAAGATAAAAGG	1750	A_64_P156389	A_64_P156389	Unknown	-0.260139	10.0024	-2.04702	0.0811039	0.999891		NA
A_44_P222521	NM_001271055	5.72053	5.49719	5.59557	5.65046	5.51307	5.27069	5.90789	5.34578	CCACCTGAAGACCAGCAAAGCCAAGGTGGAGTCTGAGGACCAACAGGAGAGTGACTTCCT	5097	Tmem59l	NM_001271055	ref|Rattus norvegicus transmembrane protein 59-like (Tmem59l), mRNA [NM_001271055]	0.243239	5.56265	2.046	0.081224	0.999891	NM_001271055	306349	Tmem59l	GO:0000139(Golgi membrane)|GO:0016021(integral to membrane)
A_44_P1114028	XM_006253507	5.65583	5.99247	5.48113	5.77753	5.7955	5.79874	5.6683	5.83395	GTTGATGTTGATTCCTTTGGTTTTGCTTTTGGTAACCGTAACTTCTTTCCTATATAGGAT	38034	Ntrk2	XM_006253507	ref|PREDICTED: Rattus norvegicus neurotrophic receptor tyrosine kinase 2 (Ntrk2), transcript variant X4, mRNA [XM_006253507]	-0.200483	5.75043	-2.04578	0.0812507	0.999891	XM_006253507	25054	Ntrk2	GO:0000139(Golgi membrane)|GO:0000186(activation of MAPKK activity)|GO:0001570(vasculogenesis)|GO:0001764(neuron migration)|GO:0004675(transmembrane receptor protein serine/threonine kinase activity)|GO:0004714(transmembrane receptor protein tyrosine kinase activity)|GO:0005030(neurotrophin receptor activity)|GO:0005515(protein binding)|GO:0005524(ATP binding)|GO:0005737(cytoplasm)|GO:0005768(end…
A_44_P498385	FM138029	5.49719	5.68241	5.65583	5.77753	5.58622	5.79874	5.62875	5.80682	TTTGCAACAAGGGATAAAAGATCCCAATGGACATTTCACTGAGTCTTTCTCAGATGGGTC	12142	FM138029	FM138029	gb|FM138029 etnokid Rattus norvegicus cDNA clone etnokidP0049J22 3', mRNA sequence [FM138029]	-0.17438	5.67919	-2.04556	0.0812767	0.999891	FM138029	NA
A_64_P164032	NM_001001024	6.80144	6.59121	7.41504	6.89986	6.32493	6.19435	6.1795	6.14424	GGCTCCCATGTCTGTGTAATCCTTGTTTTCTATTCTACAGCTGTCTTTACATTCCTGACC	44096	Olr95	NM_001001024	ref|Rattus norvegicus olfactory receptor 95 (Olr95), mRNA [NM_001001024]	0.222812	6.56882	2.0455	0.0812843	0.999891	NM_001001024	405909	Olr95	GO:0004930(G-protein coupled receptor activity)|GO:0004984(olfactory receptor activity)|GO:0005886(plasma membrane)|GO:0007165(signal transduction)|GO:0007186(G-protein coupled receptor signaling pathway)|GO:0016021(integral to membrane)|GO:0050911(detection of chemical stimulus involved in sensory perception of smell)
A_44_P1130649	XR_001839839	10.6093	11.0843	13.7211	12.0215	10.9999	9.49843	9.46284	9.27039	CTCTGAGGCAGCTCCCCAGCCCACCAAGATGTTTATATATGTAAAGTTCTTTTTGTATGA	39600	LOC102552040	XR_001839839	ref|PREDICTED: Rattus norvegicus uncharacterized LOC102552040 (LOC102552040), ncRNA [XR_001839839]	0.729629	10.8335	2.04202	0.0816979	0.999891	XR_001839839	102552040	LOC102552040
A_64_P068965	ENSRNOT00000089495	6.257	6.13657	6.44984	6.21392	6.34448	6.19435	6.40798	6.2127	ACTGAAATCTCTCGTCGACCCACTCCAGGACCTTTGGCTGGTTTAGTGCCAAGTCTGCCC	29896	Sowaha	ENSRNOT00000089495	ens|sosondowah ankyrin repeat domain family member A [Source:RGD Symbol;Acc:1564616] [ENSRNOT00000089495]	0.175441	6.2771	2.04074	0.08185	0.999891	XM_001073996	497903	Sowaha
A_64_P014542	NM_057135	6.47894	6.69581	7.02075	6.27224	6.67036	6.49852	7.0486	6.29309	AAAGCCTCGCATCAACAGCTTTGAGGAGCATGTGGCTTCCACTTCTGCTGCCCTGCCAAG	22604	Pfkfb3	NM_057135	ref|Rattus norvegicus 6-phosphofructo-2-kinase/fructose-2,6-biphosphatase 3 (Pfkfb3), mRNA [NM_057135]	0.364748	6.62229	2.04019	0.0819152	0.999891	NM_057135	117276	Pfkfb3	GO:0003873(6-phosphofructo-2-kinase activity)|GO:0004331(fructose-2,6-bisphosphate 2-phosphatase activity)|GO:0005524(ATP binding)|GO:0005654(nucleoplasm)|GO:0006000(fructose metabolic process)|GO:0006003(fructose 2,6-bisphosphate metabolic process)|GO:0006110(regulation of glycolysis)|GO:0007420(brain development)|GO:0016311(dephosphorylation)|GO:0046835(carbohydrate phosphorylation)
A_64_P005742	A_64_P005742	7.16721	7.13486	7.1419	7.7098	7.73859	8.09413	8.16103	8.26698	ATTGTGGATCTGACGTGCAACCTAGAGAAACCTGCCACGTATAATGACATCAAGAAGGTG	30451	A_64_P005742	A_64_P005742	Unknown	-0.249264	7.67681	-2.0398	0.0819628	0.999891		NA
A_44_P525059	NM_001010946	5.7016	5.75934	5.59557	5.84967	5.58622	5.73584	5.39803	5.67714	CATTCATCCGCTTCATAGCCAAGTGTACGGAAGTCACACTGGACACATTGCTCCTCGCCA	44455	Ficd	NM_001010946	ref|Rattus norvegicus FIC domain containing (Ficd), mRNA [NM_001010946]	-0.18514	5.66293	-2.03829	0.0821431	0.999891	NM_001010946	288741	Ficd	GO:0005524(ATP binding)|GO:0016021(integral to membrane)|GO:0018117(protein adenylylation)|GO:0070733(protein adenylyltransferase activity)
A_64_P068478	ENSRNOT00000019177	5.48113	5.68241	5.54045	5.65046	5.51307	5.6251	5.32793	5.63784	ACCCCTGAAAACCTCCAAGCAGATGACAGAGGCATCTCCAGGAAGCATTGCGCTATTTGT	29206	Prickle4	ENSRNOT00000019177	ens|prickle planar cell polarity protein 4 [Source:RGD Symbol;Acc:1563979] [ENSRNOT00000019177]	-0.183305	5.5573	-2.0376	0.0822263	0.999891	XM_008757962	316212	Prickle4	GO:0008270(zinc ion binding)
A_64_P083474	NM_001134731	11.0512	10.8159	9.73674	9.68285	9.65896	9.48239	10.4471	10.1808	CGTTTTCAAGGCACTTTCATGTATTTTTCGTGTGACTTAGCGAGACACTATTGTATAAAA	19944	Ttc9	NM_001134731	ref|Rattus norvegicus tetratricopeptide repeat domain 9 (Ttc9), mRNA [NM_001134731]	0.183034	10.132	2.03648	0.0823597	0.999891	NM_001134731	500689	Ttc9
A_42_P478451	NM_001024234	6.01356	5.73415	6.11591	5.84967	5.87139	5.53657	5.86831	5.91688	TGGGGAGGCACCGTTGATATGTGTAGTACTCTGGGGACTGAAGGTGCACAGACAGACTGT	739	Wscd1	NM_001024234	ref|Rattus norvegicus WSC domain containing 1 (Wscd1), mRNA [NM_001024234]	0.207977	5.86331	2.03612	0.0824033	0.999891	NM_001024234	287466	Wscd1	GO:0008146(sulfotransferase activity)|GO:0016021(integral to membrane)
A_44_P1007008	NM_001024755	9.35158	9.76069	9.76193	9.7845	9.36368	9.76918	9.5768	9.63455	AACGTTAAACATTTTATTTTCTGTTGATGACTCACAAAATAAAGTAACTAACCTCCACCC	35188	Ube2l6	NM_001024755	ref|Rattus norvegicus ubiquitin-conjugating enzyme E2L 6 (Ube2l6), mRNA [NM_001024755]	-0.22373	9.62536	-2.03475	0.0825685	0.999891	NM_001024755	295704	Ube2l6	GO:0005524(ATP binding)|GO:0016567(protein ubiquitination)|GO:0019787(small conjugating protein ligase activity)|GO:0019941(modification-dependent protein catabolic process)|GO:0032020(ISG15-protein conjugation)|GO:0042296(ISG15 ligase activity)|GO:0043130(ubiquitin binding)
A_42_P549321	CB556309	5.6789	5.97967	5.72736	5.61961	5.51307	6.07504	5.56161	5.81965	CATTTGCCTTTCGTTTAACCAGAACTTTACTTTTTAACATGACAACCTATGATTCCTGTG	16331	CB556309	CB556309	gb|AMGNNUC:NRHY5-00135-A11-A W Rat hypothalamus (10471) Rattus norvegicus cDNA clone nrhy5-00135-a11 5', mRNA sequence [CB556309]	-0.253257	5.74686	-2.03466	0.0825793	0.999891	CB556309	NA
A_44_P1085303	NM_057209	7.14126	6.80144	6.64536	6.28964	6.75378	6.45293	6.56954	6.66593	CAGCTTGTGCCTTATAAATAAACACACAGGTTGGAGGCAGCCTCCTTCCTCTGCGCATGC	25473	Mylk2	NM_057209	ref|Rattus norvegicus myosin light chain kinase 2 (Mylk2), mRNA [NM_057209]	0.224999	6.66498	2.03427	0.0826256	0.999891	NM_057209	117558	Mylk2	GO:0004687(myosin light chain kinase activity)|GO:0005516(calmodulin binding)|GO:0005524(ATP binding)|GO:0005634(nucleus)|GO:0005737(cytoplasm)|GO:0006468(protein phosphorylation)|GO:0006833(water transport)|GO:0006936(muscle contraction)|GO:0006937(regulation of muscle contraction)|GO:0006941(striated muscle contraction)|GO:0007274(neuromuscular synaptic transmission)|GO:0008021(synaptic vesicle…
A_44_P1150054	XR_001841903	5.76266	6.13143	6.05754	6.34947	5.81325	6.06699	5.85279	5.79225	AATGGCGGACACGGAGAGACACAGTAAGAAAATGGCAACATATTTAGATGTTGCTGCCTG	23373	LOC102556138	XR_001841903	ref|PREDICTED: Rattus norvegicus uncharacterized LOC102556138 (LOC102556138), transcript variant X5, ncRNA [XR_001841903]	-0.213473	5.9783	-2.03139	0.0829739	0.999891	XR_001841903	102556138	LOC102556138
A_64_P041184	NM_017238	7.3975	7.56471	7.1419	6.42382	6.97883	6.69407	6.73104	6.36924	AACACACCGCGGAGTGGAACTGAGTTGTGTATATACTGCAATAAACCTGATTTCATTCTG	22794	Vipr2	NM_017238	ref|Rattus norvegicus vasoactive intestinal peptide receptor 2 (Vipr2), mRNA [NM_017238]	0.299358	6.91264	2.03123	0.0829936	0.999891	NM_017238	29555	Vipr2	GO:0004999(vasoactive intestinal polypeptide receptor activity)|GO:0005886(plasma membrane)|GO:0007166(cell surface receptor signaling pathway)|GO:0007186(G-protein coupled receptor signaling pathway)|GO:0007190(activation of adenylate cyclase activity)|GO:0016021(integral to membrane)|GO:0048662(negative regulation of smooth muscle cell proliferation)
A_44_P1123811	TC618253	10.2852	10.1546	9.94308	9.74201	9.88952	9.22244	9.41794	9.39106	CCCTGGCCCCTTTCTTGTCACCCAATTGATAAAAAACAGTTTATAAACAAAAACACATTT	19830	TC618253	TC618253	tc|Q3VY41_9ACTO (Q3VY41) Phosphoglycerate/bisphosphoglycerate mutase, partial (6%) [TC618253]	0.256425	9.75573	2.03066	0.0830627	0.999891		NA
A_44_P1122082	XR_345039	5.75266	5.58058	5.92135	5.73922	5.68417	5.29616	5.6683	5.6251	AGCCTCAGAATTCCCAGCTGCTGGGGGCTTTCGTTCCTCAGTATAAATTAATAAATTGCG	42818	LOC102556548	XR_345039	ref|PREDICTED: Rattus norvegicus uncharacterized LOC102556548 (LOC102556548), ncRNA [XR_345039]	0.196355	5.65844	2.03057	0.0830729	0.999891	XR_345039	102556548	LOC102556548
A_44_P1007105	NM_138905	7.0503	7.07258	6.89077	7.20742	7.00328	7.21594	6.28386	6.49252	CACTTGCACGTGTAGAAACCCGTAGACTTTGGTTACTGCTATATCCCCCTTGAGATCCTT	28029	Plpp3	NM_138905	ref|Rattus norvegicus phospholipid phosphatase 3 (Plpp3), mRNA [NM_138905]	-0.19006	6.90209	-2.03023	0.0831147	0.999891	NM_138905	192270	Plpp3	GO:0001568(blood vessel development)|GO:0001702(gastrulation with mouth forming second)|GO:0001933(negative regulation of protein phosphorylation)|GO:0005178(integrin binding)|GO:0005789(endoplasmic reticulum membrane)|GO:0005794(Golgi apparatus)|GO:0005886(plasma membrane)|GO:0005887(integral to plasma membrane)|GO:0006644(phospholipid metabolic process)|GO:0007155(cell adhesion)|GO:0008195(phos…
A_64_P071322	XM_001081575	5.86212	5.69639	5.9953	5.92135	5.97967	5.81325	5.90789	5.56542	CCCTGGGGCCTAACATAGGGGAATTGAGAAAAGGATAACTAAAATATCCAAACTCCTTAA	12037	Prr29	XM_001081575	ref|PREDICTED: Rattus norvegicus proline rich 29 (Prr29), mRNA [XM_001081575]	0.187143	5.84267	2.03001	0.0831414	0.999891	XM_001081575	287761	Prr29
A_44_P1003785	ENSRNOT00000005684	6.21202	6.36491	6.22211	6.58719	6.32887	6.30833	6.06621	6.4095	ACCCCTCCTGAGTACCACAGACATCTTATGGCTGTCCTGCTTTTGTTACCCTCTGCTCAG	27388	ENSRNOT00000005684	ENSRNOT00000005684	ens|transmembrane protein 94 [Source:MGI Symbol;Acc:MGI:1919197] [ENSRNOT00000005684]	-0.210179	6.31239	-2.02984	0.0831612	0.999891	XR_085974	NA
A_44_P358110	NM_181628	6.65523	6.79415	6.69407	6.9641	6.94447	7.0806	6.81031	6.97059	AAGTAGCTGAAGTTGATAAAAACATAGAACTATTGAAAAAGAAGGATGAAGAACTAAGTT	15991	Tsg101	NM_181628	ref|Rattus norvegicus tumor susceptibility 101 (Tsg101), mRNA [NM_181628]	-0.176338	6.86419	-2.02939	0.083216	0.999891	NM_181628	292925	Tsg101	GO:0000813(ESCRT I complex)|GO:0001558(regulation of cell growth)|GO:0003714(transcription corepressor activity)|GO:0005634(nucleus)|GO:0005730(nucleolus)|GO:0005737(cytoplasm)|GO:0005768(endosome)|GO:0005769(early endosome)|GO:0005770(late endosome)|GO:0005815(microtubule organizing center)|GO:0005829(cytosol)|GO:0005886(plasma membrane)|GO:0006513(protein monoubiquitination)|GO:0007050(cell cyc…
A_64_P129711	NM_001108045	6.55235	6.44984	6.69407	6.50051	6.51439	6.27923	6.07102	5.90187	TATGGCACCATGAACAGCCAGCCAGAAGAGGGAGAAGAAGAGAGTGGTCTGAGAGGCTTT	36519	Tmem63c	NM_001108045	ref|Rattus norvegicus transmembrane protein 63c (Tmem63c), mRNA [NM_001108045]	0.175093	6.37041	2.02896	0.0832679	0.999891	NM_001108045	314332	Tmem63c	GO:0005227(calcium activated cation channel activity)|GO:0006812(cation transport)|GO:0016021(integral to membrane)
A_64_P139787	ENSRNOT00000022574	10.4256	10.2389	10.2907	10.8716	10.4905	10.8098	11.4318	11.8393	CATTTACTTTTTCCCGCCTGACAAATATTCTAGAAGCTGACGTAGAACCGTATAGGTAGA	26839	Stmn1	ENSRNOT00000022574	ens|stathmin 1 [Source:RGD Symbol;Acc:2992] [ENSRNOT00000022574]	-0.280243	10.7998	-2.02729	0.0834714	0.999891	XM_006239123	29332	Stmn1	GO:0000281(cytokinesis after mitosis)|GO:0005622(intracellular)|GO:0005737(cytoplasm)|GO:0005829(cytosol)|GO:0005874(microtubule)|GO:0007019(microtubule depolymerization)|GO:0007052(mitotic spindle organization)|GO:0007409(axonogenesis)|GO:0007420(brain development)|GO:0009615(response to virus)|GO:0015631(tubulin binding)|GO:0016020(membrane)|GO:0031110(regulation of microtubule polymerization o…
A_44_P399249	NM_031659	5.80521	5.58058	5.19147	5.28232	5.62327	5.08658	5.62875	5.32118	CCGCCAGCTCATTGCCAGTCTGGACAGTCCACAGCTTTCCCAAGTACACGGTGTCATTCA	18080	Tgm1	NM_031659	ref|Rattus norvegicus transglutaminase 1 (Tgm1), mRNA [NM_031659]	0.244513	5.43992	2.02725	0.0834767	0.999891	NM_031659	60335	Tgm1	GO:0003810(protein-glutamine gamma-glutamyltransferase activity)|GO:0005575(cellular_component)|GO:0005913(cell-cell adherens junction)|GO:0009887(organ morphogenesis)|GO:0010838(positive regulation of keratinocyte proliferation)|GO:0018149(peptide cross-linking)|GO:0030216(keratinocyte differentiation)|GO:0031224(intrinsic to membrane)|GO:0031424(keratinization)|GO:0045787(positive regulation of…
A_44_P1130322	A_44_P1130322	5.84183	5.92283	6.19558	5.89886	5.81325	5.59557	5.89886	5.36778	AGGAGCAGAGAAACTCCTACAAAGTAAAAGAGGACAAAAGTTCTGTGACCTTACATATAT	31565	A_44_P1130322	A_44_P1130322	Unknown	0.241117	5.81682	2.02678	0.0835337	0.999891		NA
A_43_P16935	NM_001025645	5.48113	5.58058	5.45053	5.65762	5.62327	5.88366	6.04803	6.19065	TAGATGACCTGTGCAGCAGCATCATTGACGGCCGCTTTCGAGAGCAGAAGTTCCGCCTGA	22655	Mus81	NM_001025645	ref|Rattus norvegicus MUS81 structure-specific endonuclease subunit (Mus81), mRNA [NM_001025645]	-0.177385	5.73943	-2.02667	0.0835468	0.999891	NM_001025645	293678	Mus81	GO:0000712(resolution of meiotic recombination intermediates)|GO:0000727(double-strand break repair via break-induced replication)|GO:0000737(DNA catabolic process, endonucleolytic)|GO:0003677(DNA binding)|GO:0005634(nucleus)|GO:0005730(nucleolus)|GO:0006281(DNA repair)|GO:0007095(mitotic cell cycle G2/M transition DNA damage checkpoint)|GO:0008821(crossover junction endodeoxyribonuclease activit…
A_44_P1118847	XR_599131	6.39571	5.93468	6.24159	5.92135	5.90037	5.98537	6.04803	5.81965	AACCAAAGAGACAAGGGGGTGCTTATGGCTTTCCAGTTTTGAGTACAGGAAAGTGATGGA	16241	LOC103691274	XR_599131	ref|PREDICTED: Rattus norvegicus uncharacterized LOC103691274 (LOC103691274), transcript variant X2, ncRNA [XR_599131]	0.231165	6.03084	2.02574	0.0836599	0.999891	XR_599131	103691274	LOC103691274
A_42_P720932	XM_003753395	10.4161	10.2632	10.7669	10.0026	10.3608	10.2283	10.1612	10.0983	CAGAATACTGAGGGAGTTTCTAGAGTCTTAATAGGGTCTAGCATCAGGACTATCCCTTGA	26539	LOC685933	XM_003753395	ref|PREDICTED: Rattus norvegicus hypothetical protein LOC685933 (LOC685933), transcript variant X2, mRNA [XM_003753395]	0.278156	10.2872	2.02519	0.0837272	0.999891	XM_003753395	685933	LOC685933	GO:0005096(GTPase activator activity)|GO:0005776(autophagic vacuole)|GO:0006886(intracellular protein transport)|GO:0017137(Rab GTPase binding)|GO:0031338(regulation of vesicle fusion)|GO:0055037(recycling endosome)|GO:2000785(regulation of autophagic vacuole assembly)
A_44_P973562	NM_001004090	9.46909	9.57503	9.5196	9.80309	9.53171	9.88347	9.48993	9.53487	TCACCCTTTATTTTTTACACTCGAGAGTGATTGGAATAAAAGCTGGCATTAATAAACTCG	8176	Tspan5	NM_001004090	ref|Rattus norvegicus tetraspanin 5 (Tspan5), mRNA [NM_001004090]	-0.196533	9.60085	-2.025	0.0837509	0.999891	NM_001004090	362048	Tspan5	GO:0005886(plasma membrane)|GO:0005887(integral to plasma membrane)|GO:0007155(cell adhesion)|GO:0007166(cell surface receptor signaling pathway)|GO:0008283(cell proliferation)|GO:0016021(integral to membrane)|GO:0019899(enzyme binding)|GO:0045747(positive regulation of Notch signaling pathway)|GO:0051604(protein maturation)|GO:0090002(establishment of protein localization in plasma membrane)
A_44_P1103152	A_44_P1103152	6.07904	5.81965	5.87139	5.89886	5.92877	5.6683	5.76266	5.45875	GCAGAAGGAGGGTTTTCTAACAGGCACTTGACAGAAGAGACGAAAGGCCTGGTAAAGTAA	28751	A_44_P1103152	A_44_P1103152	Unknown	0.199078	5.81093	2.02424	0.0838438	0.999891		NA
A_64_P015255	NM_001135922	7.24832	7.21594	7.96241	7.13421	7.37432	7.07258	7.31326	7.26542	AGACCCCAGAACAGCCCAGGGGAAACAAACATTTGCCAACCCAGCCTTATGCCTTGGCTC	22786	Ttll12	NM_001135922	ref|Rattus norvegicus tubulin tyrosine ligase like 12 (Ttll12), mRNA [NM_001135922]	0.302541	7.32331	2.0238	0.0838977	0.999891	NM_001135922	300105	Ttll12	GO:0003824(catalytic activity)|GO:0005524(ATP binding)|GO:0006464(cellular protein modification process)
A_43_P11603	NM_012882	5.7016	5.99247	5.73922	6.02052	6.03021	5.9953	5.86831	6.134	TTTGCTGAGATGCATTCACCCCCAGGCCTACAAGTTGGACTCCTCTCGGTGGCAGTGTGA	17146	Sstr5	NM_012882	ref|Rattus norvegicus somatostatin receptor 5 (Sstr5), mRNA [NM_012882]	-0.200737	5.9352	-2.0233	0.0839585	0.999891	NM_012882	25354	Sstr5	GO:0004994(somatostatin receptor activity)|GO:0005737(cytoplasm)|GO:0005886(plasma membrane)|GO:0005887(integral to plasma membrane)|GO:0007193(adenylate cyclase-inhibiting G-protein coupled receptor signaling pathway)|GO:0007268(synaptic transmission)|GO:0008285(negative regulation of cell proliferation)|GO:0016021(integral to membrane)|GO:0032467(positive regulation of cytokinesis)|GO:0042593(g…
A_44_P697057	NM_001107747	12.9448	12.8686	13.211	12.8428	13.0693	12.9344	12.9017	12.7192	TGTCCACTCTGGTGTAGAGTGTCGCTACACTCCACTTACTGAGGGCCATCCGGACCTCTT	26823	Arhgap1	NM_001107747	ref|Rattus norvegicus Rho GTPase activating protein 1 (Arhgap1), mRNA [NM_001107747]	0.190451	12.9365	2.02272	0.0840295	0.999891	NM_001107747	311193	Arhgap1	GO:0001726(ruffle)|GO:0003674(molecular_function)|GO:0005096(GTPase activator activity)|GO:0005737(cytoplasm)|GO:0005886(plasma membrane)|GO:0007264(small GTPase mediated signal transduction)|GO:0008150(biological_process)|GO:0010008(endosome membrane)|GO:0016021(integral to membrane)|GO:0017137(Rab GTPase binding)|GO:0031252(cell leading edge)|GO:0032439(endosome localization)|GO:0033572(transfe…
A_44_P1121483	XR_591408	8.56121	8.58793	9.65118	8.54319	8.19527	8.10088	8.28154	7.92803	AATTCCTCTACGTGGATCTCCCTCCTTGTGTTTGTGATTAGTCTCTGGCTCAAGCAAACT	29770	LOC102553411	XR_591408	ref|PREDICTED: Rattus norvegicus uncharacterized LOC102553411 (LOC102553411), transcript variant X1, ncRNA [XR_591408]	0.382293	8.48116	2.02265	0.0840376	0.999891	XR_591408	102553411	LOC102553411
A_44_P1125949	XR_001838114	6.01356	6.09628	5.94349	6.09628	5.92877	6.1544	5.82443	6.07504	GGCTGGCTTCGGTGACTTAAATCCCACTTTCAACAAAAGTTAATAAAATAACAAAAAGCA	43858	LOC102547502	XR_001838114	ref|PREDICTED: Rattus norvegicus uncharacterized LOC102547502 (LOC102547502), transcript variant X1, ncRNA [XR_001838114]	-0.177935	6.01653	-2.0223	0.084081	0.999891	XR_001838114	102547502	LOC102547502
A_44_P236738	NM_001169108	6.45704	6.34115	6.33948	6.91189	6.91189	7.19024	7.77341	8.05923	CAAGAAATAATTATCTTCCGTGAAGACTTAGTGAATAAAATGTGTAGAAACTGTGTCCGC	32258	Pole2	NM_001169108	ref|Rattus norvegicus DNA polymerase epsilon 2, accessory subunit (Pole2), mRNA [NM_001169108]	-0.255171	6.99804	-2.02166	0.0841599	0.999891	NM_001169108	299112	Pole2	GO:0003674(molecular_function)|GO:0003677(DNA binding)|GO:0003887(DNA-directed DNA polymerase activity)|GO:0005575(cellular_component)|GO:0005654(nucleoplasm)|GO:0006261(DNA-dependent DNA replication)|GO:0008150(biological_process)|GO:0008622(epsilon DNA polymerase complex)|GO:0016604(nuclear body)|GO:0042276(error-prone translesion synthesis)|GO:0043231(intracellular membrane-bounded organelle)
A_44_P259957	NM_001007636	8.3882	8.20752	8.94255	8.7815	9.07693	8.95241	8.63019	8.40598	GATGAGAATGGAGATGGGGAAGTGGACTTCCAGGAGTTTGTTGTGCTGGTGGCTGCTCTC	28204	S100a1	NM_001007636	ref|Rattus norvegicus S100 calcium binding protein A1 (S100a1), mRNA [NM_001007636]	0.172612	8.67316	2.02068	0.0842798	0.999891	NM_001007636	295214	S100a1	GO:0000122(negative regulation of transcription from RNA polymerase II promoter)|GO:0005509(calcium ion binding)|GO:0005515(protein binding)|GO:0005634(nucleus)|GO:0005737(cytoplasm)|GO:0005829(cytosol)|GO:0008016(regulation of heart contraction)|GO:0016529(sarcoplasmic reticulum)|GO:0021762(substantia nigra development)|GO:0030018(Z disc)|GO:0031430(M band)|GO:0031672(A band)|GO:0031674(I band)|…
A_44_P1099724	XM_017588456	6.53981	7.02768	6.67919	6.81271	6.94447	6.96338	6.81592	7.04246	TATTCAACAACTGTTGTTCTAGCATGATGGCCTCCCCATTCTTTTCTGCTTCTCACTTAT	15918	LOC102546376	XM_017588456	ref|PREDICTED: Rattus norvegicus disks large homolog 5-like (LOC102546376), transcript variant X4, mRNA [XM_017588456]	-0.216711	6.8532	-2.01993	0.0843714	0.999891	XM_017588456	102546376	LOC102546376
A_42_P811256	NM_001025623	7.41504	7.6044	6.09364	6.55331	6.12628	6.49852	6.7778	6.69407	ATTAATAAAACTTTGAGCATTGGTCTATCTTAGAACTGAGATGTTGGGCCAAATGAAGGT	32363	Vnn1	NM_001025623	ref|Rattus norvegicus vanin 1 (Vnn1), mRNA [NM_001025623]	-0.234385	6.72038	-2.01933	0.0844457	0.999891	NM_001025623	29142	Vnn1	GO:0002526(acute inflammatory response)|GO:0002544(chronic inflammatory response)|GO:0003674(molecular_function)|GO:0005575(cellular_component)|GO:0005615(extracellular space)|GO:0006954(inflammatory response)|GO:0008150(biological_process)|GO:0015939(pantothenate metabolic process)|GO:0016337(cell-cell adhesion)|GO:0017159(pantetheine hydrolase activity)|GO:0033089(positive regulation of T cell …
A_44_P1128887	XR_593736	5.7016	5.60301	5.76266	5.56542	5.92877	5.58434	5.88061	5.77424	GCCACCCTGAGACCTCGGTGTGTTGTGGATACATAAGCAAATAAACAGATGGGGAAAAAA	36649	LOC102547478	XR_593736	ref|PREDICTED: Rattus norvegicus uncharacterized LOC102547478 (LOC102547478), transcript variant X2, ncRNA [XR_593736]	0.186655	5.72508	2.01869	0.0845241	0.999891	XR_593736	102547478	LOC102547478
A_64_P044772	A_64_P044772	6.75545	6.69581	6.43949	6.85305	6.56954	6.89608	6.55331	6.74959	TTTCAGCCTCACGTTATAGTACACTGTGCTGCAGAAAGAAGAGCAGATGTGGAGAGTCAT	45219	A_64_P044772	A_64_P044772	Unknown	-0.219188	6.68904	-2.01768	0.0846495	0.999891		NA
A_44_P1164046	NM_031333	8.75229	9.16682	7.94094	8.07177	7.48904	7.58296	7.95005	8.09674	AGAAGCACTGGGATTTTATGTGCCTTTTTGTACCTTTTTCAGATTGGAATTAGTTTTCTG	5932	Cdh2	NM_031333	ref|Rattus norvegicus cadherin 2 (Cdh2), mRNA [NM_031333]	-0.196496	8.13133	-2.01673	0.0847666	0.999891	NM_031333	83501	Cdh2	GO:0005509(calcium ion binding)|GO:0005515(protein binding)|GO:0005737(cytoplasm)|GO:0005886(plasma membrane)|GO:0005911(cell-cell junction)|GO:0005912(adherens junction)|GO:0005913(cell-cell adherens junction)|GO:0005916(fascia adherens)|GO:0005925(focal adhesion)|GO:0007155(cell adhesion)|GO:0007156(homophilic cell adhesion)|GO:0007157(heterophilic cell-cell adhesion)|GO:0007416(synapse assembl…
A_64_P032001	NM_001135709	7.61961	9.01309	8.37427	8.04326	7.32568	8.83914	7.0965	7.12714	CTCCTAGTAGGTCATGCAAAGTCCTGGTGCTCGCCCTGGGCCGATGTCTGATTTGATTGG	37639	Epha10	NM_001135709	ref|Rattus norvegicus EPH receptor A10 (Epha10), mRNA [NM_001135709]	-0.651641	7.92983	-2.01664	0.0847771	0.999891	NM_001135709	298528	Epha10	GO:0005003(ephrin receptor activity)|GO:0005005(transmembrane-ephrin receptor activity)|GO:0005524(ATP binding)|GO:0005887(integral to plasma membrane)|GO:0006468(protein phosphorylation)|GO:0016021(integral to membrane)|GO:0048013(ephrin receptor signaling pathway)|GO:0070062(extracellular vesicular exosome)
A_44_P773533	NM_001107659	6.94666	6.91638	5.76266	6.11591	6.17014	6.36158	6.49952	6.80467	CACAAAATTACTATTTTTCGCTTGGGTTTAAAACATTAGCAGTGTCTTCTATGCTGAAGC	37197	Sema5a	NM_001107659	ref|Rattus norvegicus semaphorin 5A (Sema5a), mRNA [NM_001107659]	-0.204891	6.44719	-2.01607	0.0848487	0.999891	NM_001107659	310207	Sema5a	GO:0001569(patterning of blood vessels)|GO:0001938(positive regulation of endothelial cell proliferation)|GO:0002043(blood vessel endothelial cell proliferation involved in sprouting angiogenesis)|GO:0005615(extracellular space)|GO:0007162(negative regulation of cell adhesion)|GO:0007411(axon guidance)|GO:0007413(axonal fasciculation)|GO:0008046(axon guidance receptor activity)|GO:0016020(membran…
A_44_P1135482	XR_595959	5.68592	5.90789	5.8434	6.11591	5.76266	6.24397	6.11591	6.0494	TTGCTTTTCATCACTCTGGGGTTGGTGGTTCATGCTTTTTTCCCCTTGTACAGAATGTAC	27331	LOC100909672	XR_595959	ref|PREDICTED: Rattus norvegicus uncharacterized LOC100909672 (LOC100909672), transcript variant X1, ncRNA [XR_595959]	-0.22732	5.96563	-2.01445	0.0850492	0.999891	XR_595959	100909672	LOC100909672
A_64_P053832	NM_001109202	6.27224	6.36814	6.33948	6.43949	6.05212	6.40798	6.46421	6.66593	TGCAGGGAAACCAACAGTTGTGCAGTCCTGTCACCTGTGTTAAATTGCATCTCTTTTTAC	32444	Tcp11l1	NM_001109202	ref|Rattus norvegicus t-complex 11 like 1 (Tcp11l1), mRNA [NM_001109202]	-0.188372	6.3762	-2.01407	0.085096	0.999891	NM_001109202	499846	Tcp11l1	GO:0005874(microtubule)
A_43_P15600	NM_133590	10.3677	10.6443	8.70793	10.3184	10.2891	10.4143	10.062	10.1254	GATCACCTCATTCTTCCACTGTCAGATGAGTTTCTGGGAAGGAATAAAAATTAGCACTTG	14582	Rab29	NM_133590	ref|Rattus norvegicus RAB29, member RAS oncogene family (Rab29), mRNA [NM_133590]	-0.518902	10.1162	-2.01284	0.0852487	0.999891	NM_133590	171122	Rab29	GO:0001921(positive regulation of receptor recycling)|GO:0003924(GTPase activity)|GO:0005515(protein binding)|GO:0005525(GTP binding)|GO:0005737(cytoplasm)|GO:0005739(mitochondrion)|GO:0005769(early endosome)|GO:0005794(Golgi apparatus)|GO:0005801(cis-Golgi network)|GO:0005802(trans-Golgi network)|GO:0005829(cytosol)|GO:0005856(cytoskeleton)|GO:0005886(plasma membrane)|GO:0006888(ER to Golgi vesi…
A_44_P468304	NR_001567	6.20172	6.50151	7.06654	7.0096	6.7982	7.05777	6.57806	6.90514	CGCAAGGACAGTAACGGAACTGGTCCCTGAGTTCGGTGGCTTTCCTGAGATGTGGGAAGT	27163	Terc	NR_001567	ref|Rattus norvegicus telomerase RNA component (Terc), telomerase RNA [NR_001567]	-0.207372	6.76482	-2.01234	0.0853108	0.999891	NR_001567	378461	Terc	GO:0000332(template for synthesis of G-rich strand of telomere DNA activity)|GO:0000723(telomere maintenance)|GO:0003720(telomerase activity)|GO:0005575(cellular_component)|GO:0005697(telomerase holoenzyme complex)|GO:0007004(telomere maintenance via telomerase)|GO:0008283(cell proliferation)|GO:0009791(post-embryonic development)|GO:0010259(multicellular organismal aging)|GO:0032212(positive reg…
A_44_P1016309	NM_001109007	5.95807	5.75934	6.24872	5.98537	6.12628	5.90789	6.00796	5.96386	AGGTCCTACCACTTCCAGAAGGTGGGGAAGAAGCCAGAGCTCACTCTTGTTTGGGAGCCA	42539	Dis3l2	NM_001109007	ref|Rattus norvegicus DIS3-like 3'-5' exoribonuclease 2 (Dis3l2), transcript variant 1, mRNA [NM_001109007]	0.181142	5.99469	2.01159	0.085404	0.999891	NM_001109007	367307	Dis3l2	GO:0000175(3'-5'-exoribonuclease activity)|GO:0000178(exosome (RNase complex))|GO:0000278(mitotic cell cycle)|GO:0000287(magnesium ion binding)|GO:0000291(nuclear-transcribed mRNA catabolic process, exonucleolytic)|GO:0000932(cytoplasmic mRNA processing body)|GO:0003674(molecular_function)|GO:0003723(RNA binding)|GO:0004540(ribonuclease activity)|GO:0005575(cellular_component)|GO:0005737(cytoplas…
A_42_P620095	ENSRNOT00000082141	6.70707	7.15271	8.3297	8.23382	8.33138	8.57144	6.91638	7.24773	CACGTTGTGGTCCTAAAATGAAGTCATCAGACTGCTTAGTAACTTGGGAGGAAATTAAAG	24159	Acss3	ENSRNOT00000082141	ens|acyl-CoA synthetase short-chain family member 3 [Source:RGD Symbol;Acc:1307051] [ENSRNOT00000082141]	-0.230289	7.68628	-2.01147	0.0854191	0.999891	XM_006241303	314800	Acss3	GO:0003824(catalytic activity)|GO:0005739(mitochondrion)
A_43_P17325	ENSRNOT00000046745	5.6141	5.46897	6.02052	5.80198	5.81325	5.76266	5.88061	5.54432	AAGCTGGAGGTGCTTGAGAAGACCTATGGGGAAATTGAGGCCACCGTGTCACGGGTGCTA	26226	Als2cl	ENSRNOT00000046745	ens|ALS2 C-terminal like [Source:RGD Symbol;Acc:1305208] [ENSRNOT00000046745]	0.187636	5.7383	2.01021	0.0855759	0.999891	XM_017596134	316017	Als2cl	GO:0005089(Rho guanyl-nucleotide exchange factor activity)|GO:0007032(endosome organization)|GO:0008104(protein localization)|GO:0017112(Rab guanyl-nucleotide exchange factor activity)|GO:0017137(Rab GTPase binding)|GO:0031410(cytoplasmic vesicle)|GO:0035023(regulation of Rho protein signal transduction)|GO:0042802(identical protein binding)|GO:0043547(positive regulation of GTPase activity)
A_64_P093822	ENSRNOT00000072815	5.7016	5.73415	6.07904	5.53657	5.97967	5.88366	6.02052	5.65762	TACAGTATGAGGAGCCTCAGAGGAAGGTGGGATAGAAGGAGACAGTTTTCTAGTACATGA	33302	ENSRNOT00000072815	ENSRNOT00000072815	ens|olfactory receptor, family 51, subfamily T, member 1 [Source:RGD Symbol;Acc:1563481] [ENSRNOT00000072815]	0.242205	5.8241	2.00967	0.0856431	0.999891	XM_017590459	NA
A_44_P422237	NM_001024760	6.49452	6.4865	6.63178	7.01518	6.78191	6.97059	6.73104	6.97059	GTTAACAGAGAATTCCAAGCAGCATAACATTACGCAACATATGAAAGTAAAGAGCCTAGA	11356	Ift46	NM_001024760	ref|Rattus norvegicus intraflagellar transport 46 (Ift46), mRNA [NM_001024760]	-0.200901	6.76026	-2.00911	0.085713	0.999891	NM_001024760	300675	Ift46	GO:0005737(cytoplasm)|GO:0005813(centrosome)|GO:0005929(cilium)|GO:0007224(smoothened signaling pathway)|GO:0030992(intraflagellar transport particle B)|GO:0031514(motile cilium)|GO:0042073(intraflagellar transport)|GO:0060271(cilium morphogenesis)
A_44_P248111	NM_001047107	15.787	16.2357	17.8041	16.0312	15.827	14.6731	14.1277	13.8974	TGATGGGTCTATAGTCGTCATTCAGAACCCAGCCCGGCAGACCCTCTTTTTCAATGGCAC	38828	Cadm4	NM_001047107	ref|Rattus norvegicus cell adhesion molecule 4 (Cadm4), mRNA [NM_001047107]	0.677097	15.5479	2.00851	0.0857891	0.999891	NM_001047107	365216	Cadm4	GO:0004872(receptor activity)|GO:0005102(receptor binding)|GO:0005887(integral to plasma membrane)|GO:0005913(cell-cell adherens junction)|GO:0007156(homophilic cell adhesion)|GO:0007157(heterophilic cell-cell adhesion)|GO:0008037(cell recognition)|GO:0016021(integral to membrane)|GO:0042803(protein homodimerization activity)|GO:0050839(cell adhesion molecule binding)|GO:0070062(extracellular ves…
A_44_P1151899	ENSRNOT00000060751	6.59402	6.32381	6.54947	6.41433	6.49652	6.31307	6.31477	6.20172	AGGACTTTTGGGATCACTCAGACCTGCTCCCTCTAAAATACCTGAAGACATTCTTGAGTA	43176	ENSRNOT00000060751	ENSRNOT00000060751	ens|RIKEN cDNA 4930596D02 gene [Source:MGI Symbol;Acc:MGI:3588288] [ENSRNOT00000060751]	0.175461	6.40096	2.00707	0.0859694	0.999891	XM_008771597	NA
A_44_P179824	NM_053831	5.89128	5.52291	5.80521	5.75266	5.74764	5.75099	5.99318	5.41715	CGGGAACGGACTGAAGAACTGGAAATTGAAAAACAGAAAACGGAAAAGCTTCTAACACAG	13088	Gucy2f	NM_053831	ref|Rattus norvegicus guanylate cyclase 2F (Gucy2f), mRNA [NM_053831]	0.248397	5.73513	2.0062	0.0860777	0.999891	NM_053831	116556	Gucy2f	GO:0004016(adenylate cyclase activity)|GO:0004383(guanylate cyclase activity)|GO:0004672(protein kinase activity)|GO:0005515(protein binding)|GO:0005524(ATP binding)|GO:0005525(GTP binding)|GO:0005886(plasma membrane)|GO:0006182(cGMP biosynthetic process)|GO:0006468(protein phosphorylation)|GO:0007165(signal transduction)|GO:0008074(guanylate cyclase complex, soluble)|GO:0008150(biological_proces…
A_44_P1147464	XR_594468	6.05212	5.89886	6.54078	5.92135	6.07504	6.05619	6.36924	6.19065	ATACCTACTTAATGCTGGGCTCTTTTCTTTGCAAAGACACTTTCCTCAAGGTGGTCCGCA	26997	LOC102548729	XR_594468	ref|PREDICTED: Rattus norvegicus uncharacterized LOC102548729 (LOC102548729), transcript variant X1, ncRNA [XR_594468]	0.242531	6.13803	2.0059	0.0861157	0.999891	XR_594468	102548729	LOC102548729
A_44_P760832	ENSRNOT00000029202	9.03423	8.73443	9.03423	8.94904	9.16147	8.9799	9.22237	9.07157	GTAGAGCTTAGGAAATGAGGGGAAAGCAATTGTCAGATACCAAGAGGACCCTGCTGTTTA	27231	Atf6	ENSRNOT00000029202	ens|activating transcription factor 6 [Source:RGD Symbol;Acc:1305471] [ENSRNOT00000029202]	0.179338	9.0234	2.00544	0.0861739	0.999891	XM_017598829	304962	Atf6	GO:0000976(transcription regulatory region sequence-specific DNA binding)|GO:0000977(RNA polymerase II regulatory region sequence-specific DNA binding)|GO:0000978(RNA polymerase II core promoter proximal region sequence-specific DNA binding)|GO:0001654(eye development)|GO:0003700(sequence-specific DNA binding transcription factor activity)|GO:0005515(protein binding)|GO:0005634(nucleus)|GO:000578…
A_44_P1118522	XR_343246	5.90789	6.13657	5.63784	5.59184	5.4023	5.73584	5.28464	5.58622	TCTAGCCTCTGCTGACACCAAGCATACATGCAGACAAAATACGCAAATAAGTTTAAAAAA	28137	LOC102556194	XR_343246	ref|PREDICTED: Rattus norvegicus uncharacterized LOC102556194 (LOC102556194), ncRNA [XR_343246]	-0.204448	5.66039	-2.00508	0.0862183	0.999891	XR_343246	102556194	LOC102556194
A_44_P1363432	A_44_P1363432	12.4238	12.8745	12.6103	12.6749	12.2786	12.6306	12.0758	12.0917	GCTGATGGGATTGTCTCAAAGAACTATTGAGCAGAAGAAATTGGGAATAATTTGTTGTAA	27505	A_44_P1363432	A_44_P1363432	Unknown	-0.220818	12.4575	-2.00504	0.0862239	0.999891		NA
A_43_P17945	NM_001014006	5.78409	6.03159	5.71024	5.84967	5.92877	6.23562	6.24516	6.29309	TGCGAAGCTAGTGGCTGGGCCCCAGGGACACAGAAACTCAATAAAGTGCTTTGAAAACGT	23078	F12	NM_001014006	ref|Rattus norvegicus coagulation factor XII (F12), mRNA [NM_001014006]	-0.185428	6.00978	-2.00366	0.0863978	0.999891	NM_001014006	306761	F12	GO:0002353(plasma kallikrein-kinin cascade)|GO:0002542(Factor XII activation)|GO:0004252(serine-type endopeptidase activity)|GO:0005509(calcium ion binding)|GO:0005615(extracellular space)|GO:0006508(proteolysis)|GO:0007596(blood coagulation)|GO:0008233(peptidase activity)|GO:0010756(positive regulation of plasminogen activation)|GO:0016485(protein processing)|GO:0016540(protein autoprocessing)|G…
A_64_P065190	NM_175757	9.67432	9.9708	10.4332	10.4003	10.2953	10.5435	10.1619	10.4417	CCATTTTCTAACCCCTTTCTGAGTGTCCTGTAACCTTCACAATAAAGCAATCACTTTCAG	20921	Cryl1	NM_175757	ref|Rattus norvegicus crystallin, lambda 1 (Cryl1), mRNA [NM_175757]	-0.197892	10.2401	-2.00261	0.086529	0.999891	NM_175757	290277	Cryl1	GO:0003857(3-hydroxyacyl-CoA dehydrogenase activity)|GO:0005829(cytosol)|GO:0006631(fatty acid metabolic process)|GO:0042803(protein homodimerization activity)|GO:0050104(L-gulonate 3-dehydrogenase activity)|GO:0055114(oxidation-reduction process)|GO:0070062(extracellular vesicular exosome)|GO:0070403(NAD+ binding)
A_44_P1368650	ENSRNOT00000037179	7.10044	6.77451	6.85305	6.40798	6.66193	6.6677	6.68971	6.58653	TTCTTTCTGGACCGGGATGGCTTCCTCTTCCGCTACATCCTGGATTACCTGCGGGACTTG	13718	ENSRNOT00000037179	ENSRNOT00000037179	gb|Rattus norvegicus similar to leftover (LOC364458), mRNA [XM_344450]	0.217102	6.71773	2.00193	0.0866149	0.999891	XM_006252420	NA
A_44_P392524	NM_001162408	5.66652	6.06699	5.49719	5.94203	6.03021	5.96386	5.7016	5.8481	CTGAGGGCAGGGAGATCCTCTTGCAGCAGGGTGGATGAAGTCTGGCCCAACCTTTTCATA	33710	Dusp13	NM_001162408	ref|Rattus norvegicus dual specificity phosphatase 13 (Dusp13), transcript variant 1, mRNA [NM_001162408]	-0.231365	5.83956	-2.0015	0.0866699	0.999891	NM_001162408	361002	Dusp13	GO:0004725(protein tyrosine phosphatase activity)|GO:0005737(cytoplasm)|GO:0008138(protein tyrosine/serine/threonine phosphatase activity)|GO:0016021(integral to membrane)|GO:0016311(dephosphorylation)|GO:0016791(phosphatase activity)|GO:0035335(peptidyl-tyrosine dephosphorylation)
A_64_P013288	NM_019176	5.6141	5.92283	5.6251	5.67714	5.56542	5.72395	5.44433	5.65762	AACTTCATCAAGATGGCGAAAGAGAAGCTGGCCCAGAAGATGGAGTCCAATAAGGAAAAC	11026	Stmn4	NM_019176	ref|Rattus norvegicus stathmin 4 (Stmn4), transcript variant 1, mRNA [NM_019176]	-0.183146	5.65381	-2.00121	0.086706	0.999891	NM_019176	79423	Stmn4	GO:0005737(cytoplasm)|GO:0005794(Golgi apparatus)|GO:0007019(microtubule depolymerization)|GO:0015631(tubulin binding)|GO:0030424(axon)|GO:0030426(growth cone)|GO:0031110(regulation of microtubule polymerization or depolymerization)|GO:0031175(neuron projection development)|GO:0043005(neuron projection)|GO:0051493(regulation of cytoskeleton organization)
A_64_P116495	BC166795	12.4089	12.9223	12.378	12.5293	12.3823	12.3361	12.041	12.3459	ATATAAGCCGTGCCATGCCGGTGCTCCTGGCCTCTCTTTAAGATTCAATAAACGTTTTAG	33068	Ormdl1	BC166795	Unknown	-0.230805	12.418	-2.00106	0.086726	0.999891	BC166795	100188936	Ormdl1	GO:0005783(endoplasmic reticulum)|GO:0005789(endoplasmic reticulum membrane)|GO:0006672(ceramide metabolic process)|GO:0016021(integral to membrane)|GO:0035339(SPOTS complex)|GO:0090156(cellular sphingolipid homeostasis)|GO:1900060(negative regulation of ceramide biosynthetic process)
A_44_P1114300	XM_008771685	7.05912	7.08857	7.26425	7.33157	7.23162	7.55011	8.10318	8.54344	ACAAGTACACCAGCTCAAGTGAGTTCTCTACCTCACTCGTAACCAAAGGCTCTTTTCAGA	25475	LOC100364835	XM_008771685	ref|PREDICTED: Rattus norvegicus histone cluster 1, H2bd-like (LOC100364835), mRNA [XM_008771685]	-0.213878	7.52148	-1.99989	0.0868739	0.999891	XM_008771685	100364835	LOC100364835	GO:0000786(nucleosome)|GO:0002227(innate immune response in mucosa)|GO:0003677(DNA binding)|GO:0005654(nucleoplasm)|GO:0005829(cytosol)|GO:0006334(nucleosome assembly)|GO:0019731(antibacterial humoral response)|GO:0046982(protein heterodimerization activity)|GO:0050830(defense response to Gram-positive bacterium)|GO:0070062(extracellular vesicular exosome)
A_44_P864079	BF394271	6.83104	7.21138	6.85928	7.33465	7.05302	6.87511	6.96843	7.32568	AACAGGGCGAGGCGCGACACCGGGAGGCCTGTGGTGCGGAGCTCCGGGCTCCGTCCAGGC	35835	BF394271	BF394271	gb|UI-R-CA0-bgr-a-01-0-UI.s1 UI-R-CA0 Rattus norvegicus cDNA clone UI-R-CA0-bgr-a-01-0-UI 3', mRNA sequence [BF394271]	-0.258762	7.05732	-1.99931	0.0869467	0.999891	BF394271	NA
A_64_P003455	XM_017594493	5.7016	5.68241	6.11591	5.94203	5.91688	5.50912	5.93909	5.74343	AAGGTTCTGAAGTGGGGAAACAATCACAGAAGCAGGATAAAGAAGATTCCCACTCTGAGG	6987	RGD1563496	XM_017594493	ref|PREDICTED: Rattus norvegicus similar to WW domain binding protein 11 (RGD1563496), transcript variant X1, mRNA [XM_017594493]	0.199122	5.81881	1.99884	0.087006	0.999891	XM_017594493	500696	RGD1563496
A_44_P1080835	NM_001191743	7.19763	7.1797	7.41054	7.96675	7.49068	7.80077	7.30957	7.41107	ACAGAAATTCGCAGAGCAGCTCATCCGCGTGTACTATAAGAAGAAGGACAAGAAGAGCTT	18408	Samhd1	NM_001191743	ref|Rattus norvegicus SAM and HD domain containing deoxynucleoside triphosphate triphosphohydrolase 1 (Samhd1), mRNA [NM_001191743]	-0.237465	7.47084	-1.99842	0.08706	0.999891	NM_001191743	311580	Samhd1	GO:0003676(nucleic acid binding)|GO:0003723(RNA binding)|GO:0004540(ribonuclease activity)|GO:0005634(nucleus)|GO:0005654(nucleoplasm)|GO:0005886(plasma membrane)|GO:0006203(dGTP catabolic process)|GO:0008270(zinc ion binding)|GO:0008832(dGTPase activity)|GO:0016793(triphosphoric monoester hydrolase activity)|GO:0032567(dGTP binding)|GO:0045088(regulation of innate immune response)|GO:0046061(dAT…
A_44_P740168	BG376818	7.36067	7.50068	7.41979	7.93135	7.52634	7.45901	7.28	7.65068	TATTTGGCAAGCCCCCCTACCTAAATCAAACTTGACAGTCATTCAGGTAATATTTTCCTT	6684	BG376818	BG376818	gb|UI-R-CA1-blh-e-03-0-UI.s1 UI-R-CA1 Rattus norvegicus cDNA clone UI-R-CA1-blh-e-03-0-UI 3', mRNA sequence [BG376818]	-0.238732	7.51606	-1.99691	0.0872516	0.999891	BG376818	NA
A_44_P1113001	A_44_P1113001	5.92135	5.40869	6.16951	5.95226	6.17014	6.31307	6.15693	5.70851	CCCAATGCCCCCAAATTATTTCTGATCGGTCAAGTATTAAAGTGCTTTTCGCTACTTTAA	24786	A_44_P1113001	A_44_P1113001	Unknown	0.258847	5.97506	1.99682	0.0872627	0.999891		NA
A_44_P668764	XM_006249333	9.6689	9.75881	9.19778	9.38157	9.33716	9.51566	9.36628	9.60752	TACATACTCTGTTAAGCTATAGATTATACCATTTTTTCTTTATCGACTAGGTATTGCCTC	27853	Zcchc8	XM_006249333	ref|PREDICTED: Rattus norvegicus zinc finger CCHC-type containing 8 (Zcchc8), transcript variant X1, mRNA [XM_006249333]	-0.173361	9.47921	-1.99681	0.0872644	0.999891	XM_006249333	288661	Zcchc8	GO:0003723(RNA binding)|GO:0005654(nucleoplasm)|GO:0008270(zinc ion binding)|GO:0016604(nuclear body)|GO:0071013(catalytic step 2 spliceosome)
A_43_P12651	NM_031727	13.9879	13.5294	13.4923	13.44	13.4582	13.2793	13.3165	13.1856	TGCTTGCCTCGGCCCAGTGACCGTGATAGGAATGAACCCAAACTCAATAAAATCAATTCT	28667	Limk1	NM_031727	ref|Rattus norvegicus LIM domain kinase 1 (Limk1), mRNA [NM_031727]	0.205141	13.4612	1.99673	0.0872741	0.999891	NM_031727	65172	Limk1	GO:0004672(protein kinase activity)|GO:0004674(protein serine/threonine kinase activity)|GO:0004871(signal transducer activity)|GO:0005524(ATP binding)|GO:0005634(nucleus)|GO:0005737(cytoplasm)|GO:0005794(Golgi apparatus)|GO:0005829(cytosol)|GO:0005925(focal adhesion)|GO:0006468(protein phosphorylation)|GO:0007399(nervous system development)|GO:0016020(membrane)|GO:0016607(nuclear speck)|GO:00300…
A_44_P1140769	A_44_P1140769	5.471	5.48113	5.85591	5.42137	5.78245	5.73584	5.65404	5.16407	GGAATAAACCCTGCAGAAAGGGAAAAGGTAATATTCTGCTTTCTTTGGGATTGTGAGTGT	36109	A_44_P1140769	A_44_P1140769	Unknown	0.240249	5.57073	1.99673	0.0872746	0.999891		NA
A_44_P374909	AB097854	5.54432	5.68241	5.6251	5.77753	5.62327	5.73584	5.39803	5.70851	GTTAAAGAAAGCCAAGTCGGTGGACTGCCTACACAGCAGAGGAAAAAACAAACCACCCGG	36616	AB097854	AB097854	tc|GB|AB097854.1|AB097854.1 Rattus norvegicus mRNA, Axomer-4, transported in axons [NP968588]	-0.17839	5.63688	-1.99537	0.0874476	0.999891	AB097854	NA
A_64_P097376	NM_001106545	6.95686	6.90814	6.25935	5.98537	5.81325	5.6683	6.13785	5.87601	GGGGACACCAACAAGCCGGTCATCTCTGCTGTTTCAAAGGTGAAATCGCTTCATTCCATG	33686	Kcng1	NM_001106545	ref|Rattus norvegicus potassium voltage-gated channel modifier subfamily G member 1 (Kcng1), mRNA [NM_001106545]	0.182373	6.20064	1.99499	0.087496	0.999891	NM_001106545	296395	Kcng1	GO:0005251(delayed rectifier potassium channel activity)|GO:0005886(plasma membrane)|GO:0006813(potassium ion transport)|GO:0008076(voltage-gated potassium channel complex)|GO:0051260(protein homooligomerization)|GO:0071805(potassium ion transmembrane transport)
A_44_P1109494	TC597802	5.66652	5.58058	6.25935	5.80198	5.51307	5.59557	5.93909	5.27069	AACAGCTGCCCATGGTACACAGGAGAAAAGCCTGCTGAGACGGGTCTAAGTGTGCACTAA	26386	TC597802	TC597802	Unknown	0.282306	5.70336	1.9944	0.0875714	0.999891		NA
A_44_P961496	XR_345941	5.76266	5.92283	5.49719	5.84967	6.09891	6.0494	5.81164	6.2127	GGTTTTTACATATGAAACTAATTCAGGCTGGCAGATAACTGAGTTTCAGTTTTAAAACCC	12567	LOC102554372	XR_345941	ref|PREDICTED: Rattus norvegicus uncharacterized LOC102554372 (LOC102554372), ncRNA [XR_345941]	-0.216048	5.90063	-1.99216	0.0878577	0.999891	XR_345941	102554372	LOC102554372
A_44_P1096422	XM_006221198	8.51216	8.4138	8.69939	8.3135	8.32437	8.31704	8.54198	8.20569	TGGGTGATGCTCCCTCTGAGCTCCAGACTGCCCTTGTTCCTGCACCTGCGCGATTCACCT	18390	LOC102551647	XM_006221198	ref|PREDICTED: Rattus norvegicus uncharacterized LOC102551647 (LOC102551647), transcript variant X1, mRNA [XM_006221198]	0.20697	8.41599	1.99149	0.0879442	0.999891	XM_006221198	102551647	LOC102551647
A_44_P1158532	A_44_P1158532	9.56922	9.66185	9.75861	10.236	9.70062	9.90366	9.89469	9.95816	ATTATGCCACCACCATGACAACACGTGTGTGTGTGTGTCTGATCATTGGCTCTTATGTCA	35923	A_44_P1158532	A_44_P1158532	Unknown	-0.209131	9.83535	-1.9907	0.0880445	0.999891		NA
A_44_P1141417	XR_001835222	7.02629	6.91638	7.2062	6.76501	7.14827	7.01762	7.14508	7.03113	AGTAATATGTCAGTAATCTCAGGCCATCAATCTGCCACACCTGCCTCTGTTAAGCTCAAG	26521	LOC103690643	XR_001835222	ref|PREDICTED: Rattus norvegicus uncharacterized LOC103690643 (LOC103690643), ncRNA [XR_001835222]	0.198927	7.032	1.98974	0.0881688	0.999891	XR_001835222	103690643	LOC103690643
A_44_P512828	NM_053322	5.63057	5.70851	5.39803	5.5111	5.55395	5.78736	5.76266	6.06295	AGCCTTTGAAGGTCTTATGTGGTTCCTTGTATCCTTTGAGACTGAGCCACAAGATGGACT	21050	Nup210	NM_053322	ref|Rattus norvegicus nucleoporin 210 (Nup210), mRNA [NM_053322]	-0.181174	5.67689	-1.98959	0.0881873	0.999891	NM_053322	58958	Nup210	GO:0005635(nuclear envelope)|GO:0005643(nuclear pore)|GO:0005789(endoplasmic reticulum membrane)|GO:0015031(protein transport)|GO:0016020(membrane)|GO:0016021(integral to membrane)|GO:0017056(structural constituent of nuclear pore)|GO:0031965(nuclear membrane)|GO:0046983(protein dimerization activity)|GO:0051028(mRNA transport)
A_44_P1369822	A_44_P1369822	8.19019	8.57522	8.21877	8.33697	8.02017	7.96999	7.95007	8.4204	GTGGGAAAGAGAGGTTGCTTTTTGTAACTTTTGATGATCATGACACAGTTGATAAAATTG	362	A_44_P1369822	A_44_P1369822	Unknown	-0.230848	8.21022	-1.98938	0.0882141	0.999891		NA
A_42_P470757	NM_001004075	11.3691	11.3486	11.8954	11.4912	11.4875	11.3603	11.6102	11.3623	GGCTCTCCTGAGCCGTAGCTGCTCGGAATGTTCACCTAATTAGCCATGTATATTCTAAAT	8326	Rnf34	NM_001004075	ref|Rattus norvegicus ring finger protein 34 (Rnf34), mRNA [NM_001004075]	0.199924	11.4906	1.98862	0.0883122	0.999891	NM_001004075	282845	Rnf34	GO:0002039(p53 binding)|GO:0004842(ubiquitin-protein ligase activity)|GO:0005634(nucleus)|GO:0005654(nucleoplasm)|GO:0005737(cytoplasm)|GO:0005829(cytosol)|GO:0005886(plasma membrane)|GO:0006915(apoptotic process)|GO:0012505(endomembrane system)|GO:0016567(protein ubiquitination)|GO:0016604(nuclear body)|GO:0016607(nuclear speck)|GO:0031625(ubiquitin protein ligase binding)|GO:0035872(nucleotide-…
A_44_P1125455	XR_001843689	5.70906	5.9488	5.76953	5.76662	5.42685	5.78265	5.66214	5.84783	ACTGCTTCATATAACCTAACAGCGAGCTCTGGGCTTCTCTGAAACTTGCAAAGTAAAAGG	5788	LOC102552523	XR_001843689	ref|PREDICTED: Rattus norvegicus uncharacterized LOC102552523 (LOC102552523), transcript variant X4, ncRNA [XR_001843689]	-0.194583	5.73919	-1.9884	0.0883408	0.999891	XR_001843689	102552523	LOC102552523
A_44_P1125146	XR_001843645	5.28695	5.53852	5.54045	5.56542	5.62327	5.87447	5.7016	5.90187	AATGATATAACGCAGATGAAGGCCTGGACTTGGAGACTGTTATATGCTCACCGCGTGAAA	14074	LOC102547621	XR_001843645	ref|PREDICTED: Rattus norvegicus uncharacterized LOC102547621 (LOC102547621), transcript variant X1, ncRNA [XR_001843645]	-0.182003	5.62907	-1.9881	0.0883794	0.999891	XR_001843645	102547621	LOC102547621
A_64_P010204	NM_001007092	7.90074	8.22511	7.99176	7.95371	7.91725	8.07904	7.89393	8.28531	AGTTTTTATTTTTATTTTCCAATATAGTGCATGTATAAAGTGGGAGAGCGGGGAGGGGGG	43645	Clstn1	NM_001007092	ref|Rattus norvegicus calsyntenin 1 (Clstn1), mRNA [NM_001007092]	-0.209871	8.03086	-1.9877	0.0884308	0.999891	NM_001007092	313717	Clstn1	GO:0000139(Golgi membrane)|GO:0001540(beta-amyloid binding)|GO:0001558(regulation of cell growth)|GO:0005509(calcium ion binding)|GO:0005576(extracellular region)|GO:0005615(extracellular space)|GO:0005634(nucleus)|GO:0005789(endoplasmic reticulum membrane)|GO:0007156(homophilic cell adhesion)|GO:0009986(cell surface)|GO:0014069(postsynaptic density)|GO:0016021(integral to membrane)|GO:0019894(ki…
A_64_P047281	NM_001172305	5.58471	5.67576	5.27265	5.69493	5.70924	5.65204	5.32967	5.86907	TGTCTATTATCAATTCCAGTCTTCCAGGATTCATGGTGCCTCTGTTGGCATCCGTCATGT	6369	Prkcb	NM_001172305	ref|Rattus norvegicus protein kinase C, beta (Prkcb), transcript variant 2, mRNA [NM_001172305]	-0.248878	5.59851	-1.98735	0.0884762	0.999891	NM_001172305	25023	Prkcb	GO:0001666(response to hypoxia)|GO:0002250(adaptive immune response)|GO:0003682(chromatin binding)|GO:0004674(protein serine/threonine kinase activity)|GO:0004697(protein kinase C activity)|GO:0005080(protein kinase C binding)|GO:0005246(calcium channel regulator activity)|GO:0005515(protein binding)|GO:0005524(ATP binding)|GO:0005622(intracellular)|GO:0005634(nucleus)|GO:0005654(nucleoplasm)|GO:…
A_44_P1164031	NM_001289800	5.78409	6.00936	5.9332	6.39089	6.05212	6.02745	5.62875	5.81965	GATTTAGAGCAGGTGGACGGGGAAGCCACTATGGAGACCAGCATCTTTTAGAGAAGATTC	20589	LOC100909648	NM_001289800	ref|Rattus norvegicus vasopressin V1b receptor-like (LOC100909648), mRNA [NM_001289800]	-0.212296	5.95569	-1.9873	0.088483	0.999891	NM_001289800	100909648	LOC100909648	GO:0005000(vasopressin receptor activity)|GO:0005886(plasma membrane)|GO:0007186(G-protein coupled receptor signaling pathway)|GO:0016021(integral to membrane)
A_44_P558411	NM_033499	7.44898	7.19671	10.5732	10.2967	11.0369	10.8326	9.19162	9.18265	GTATCCAATCCAGCATAGATTCTATGACATCTTACTTGATAGAGTAAACTTGGGCTAAAA	12035	Scrg1	NM_033499	ref|Rattus norvegicus stimulator of chondrogenesis 1 (Scrg1), mRNA [NM_033499]	0.185495	9.46992	1.98477	0.0888097	0.999891	NM_033499	64458	Scrg1	GO:0005576(extracellular region)|GO:0005737(cytoplasm)|GO:0005794(Golgi apparatus)|GO:0044306(neuron projection terminus)|GO:0097168(mesenchymal stem cell proliferation)
A_64_P117413	NM_001107436	7.57112	7.14126	7.82324	7.5909	7.71496	7.62464	7.7126	7.65873	TGTGACCTTCAAGGCTATGTGAATCAGTGTCAAGCACAGTAAAATGTTTTCCCTCACAGG	8575	RGD1304884	NM_001107436	ref|Rattus norvegicus similar to RIKEN cDNA 6430548M08 (RGD1304884), mRNA [NM_001107436]	0.201596	7.60468	1.98468	0.0888206	0.999891	NM_001107436	307907	RGD1304884
A_64_P116288	NM_001024266	7.92766	7.98644	8.61877	8.25257	8.25773	8.05212	7.98697	7.66252	CATGAAAGAGATTCTCACTAAAAAGAATGATCAAATCAAAGACCTTCGGAAAAGACTTGC	20540	Lztfl1	NM_001024266	ref|Rattus norvegicus leucine zipper transcription factor-like 1 (Lztfl1), mRNA [NM_001024266]	0.209371	8.0931	1.98319	0.0890136	0.999891	NM_001024266	316102	Lztfl1	GO:0005829(cytosol)|GO:0032403(protein complex binding)|GO:0042802(identical protein binding)
A_64_P003928	NM_031704	7.65158	7.4407	7.56922	7.48843	7.78368	7.67889	7.7804	7.43836	GGCTCATGGTCAAAATCTTCCTCATCCTCATTGTCTTCTTCATCATCTTTGTGGTCTTCC	30563	Stx5	NM_031704	ref|Rattus norvegicus syntaxin 5 (Stx5), mRNA [NM_031704]	0.184627	7.60391	1.98223	0.0891386	0.999891	NM_031704	65134	Stx5	GO:0000139(Golgi membrane)|GO:0000149(SNARE binding)|GO:0005484(SNAP receptor activity)|GO:0005515(protein binding)|GO:0005783(endoplasmic reticulum)|GO:0005794(Golgi apparatus)|GO:0005829(cytosol)|GO:0006886(intracellular protein transport)|GO:0006888(ER to Golgi vesicle-mediated transport)|GO:0016021(integral to membrane)|GO:0031201(SNARE complex)|GO:0031982(vesicle)|GO:0033116(endoplasmic reti…
A_43_P17395	NM_001100674	11.9335	11.8561	12.0038	11.7047	11.9206	11.706	11.8059	11.6807	TCAACCCTGAGCTGAATCAGAAGGGCTACAACGTCAAGTCTGATGTCTGGAGCCTTGGCA	17999	Map2k3	NM_001100674	ref|Rattus norvegicus mitogen activated protein kinase kinase 3 (Map2k3), mRNA [NM_001100674]	0.179108	11.8264	1.98156	0.0892259	0.999891	NM_001100674	303200	Map2k3	GO:0000165(MAPK cascade)|GO:0000187(activation of MAPK activity)|GO:0001934(positive regulation of protein phosphorylation)|GO:0002931(response to ischemia)|GO:0004674(protein serine/threonine kinase activity)|GO:0004708(MAP kinase kinase activity)|GO:0005515(protein binding)|GO:0005524(ATP binding)|GO:0005737(cytoplasm)|GO:0005829(cytosol)|GO:0006954(inflammatory response)|GO:0007346(regulation …
A_64_P098519	XM_229350	7.80923	7.86038	7.70722	8.34462	8.12466	8.38712	8.09199	8.13368	CAAAAACCAATGGATTCTTATGGAGCAGATCCACAAACTGAATGCAGAGGAGGCCCACAA	36533	XM_229350	XM_229350	gb|Rattus norvegicus similar to hypothetical protein (LOC301869), mRNA [XM_229350]	-0.248175	8.05736	-1.98149	0.0892348	0.999891	XM_229350	NA
A_44_P577233	NM_001107506	9.34106	9.33416	8.59028	8.00164	8.03537	7.89791	7.98359	7.77876	GCACATGGTTCTTAAAGGTATTTATTAGAGATTAAAGGATGCTCAAAGTAAACTCAGTGC	28334	Tshz3	NM_001107506	ref|Rattus norvegicus teashirt zinc finger homeobox 3 (Tshz3), mRNA [NM_001107506]	0.234455	8.37035	1.98103	0.0892949	0.999891	NM_001107506	308523	Tshz3	GO:0000122(negative regulation of transcription from RNA polymerase II promoter)|GO:0001078(RNA polymerase II core promoter proximal region sequence-specific DNA binding transcription factor activity involved in negative regulation of transcription)|GO:0001656(metanephros development)|GO:0001657(ureteric bud development)|GO:0001701(in utero embryonic development)|GO:0002087(regulation of respirat…
A_64_P147694	NM_001191747	5.7016	6.03159	5.59557	6.0737	5.70333	6.01356	6.02052	5.87601	ACCCCTTTGAGGATTTGCTACGGAAAACCAAGCAAGATGTGAGCCCAAGCCCAGTCCCGG	17910	Dennd1a	NM_001191747	ref|Rattus norvegicus DENN domain containing 1A (Dennd1a), mRNA [NM_001191747]	-0.243458	5.87698	-1.98047	0.0893679	0.999891	NM_001191747	311913	Dennd1a	GO:0005654(nucleoplasm)|GO:0005829(cytosol)|GO:0006897(endocytosis)|GO:0017112(Rab guanyl-nucleotide exchange factor activity)|GO:0017124(SH3 domain binding)|GO:0017137(Rab GTPase binding)|GO:0030136(clathrin-coated vesicle)|GO:0030425(dendrite)|GO:0030665(clathrin coated vesicle membrane)|GO:0032266(phosphatidylinositol-3-phosphate binding)|GO:0032456(endocytic recycling)|GO:0032483(regulation o…
A_64_P131538	NM_001000739	5.44433	5.65762	5.6251	6.00936	5.47709	5.42347	5.56161	5.8481	TATGGAGTGAAGACCAAGCAGATCCGGGACAAAGCCGTTCTTTTGCTCTTTCCCAAATAA	35052	Olr150	NM_001000739	ref|Rattus norvegicus olfactory receptor 150 (Olr150), mRNA [NM_001000739]	-0.207607	5.63084	-1.97979	0.0894562	0.999891	NM_001000739	405001	Olr150	GO:0004930(G-protein coupled receptor activity)|GO:0004984(olfactory receptor activity)|GO:0005886(plasma membrane)|GO:0007165(signal transduction)|GO:0007186(G-protein coupled receptor signaling pathway)|GO:0016021(integral to membrane)|GO:0050911(detection of chemical stimulus involved in sensory perception of smell)
A_42_P681722	BE117898	10.2838	10.4146	9.26776	9.2904	8.84719	9.13325	9.6875	10.0093	TTAGTTTAAGACTGTATGTACTGTATCATAGTAGGACCTATGTATCTCATCGCTGTGATG	9856	BE117898	BE117898	gb|UI-R-BS1-azm-c-07-0-UI.s1 UI-R-BS1 Rattus norvegicus cDNA clone UI-R-BS1-azm-c-07-0-UI 3', mRNA sequence [BE117898]	-0.190312	9.61672	-1.97931	0.0895184	0.999891	BE117898	NA
A_44_P110352	ENSRNOT00000089076	5.84183	5.52291	5.56733	5.56542	5.74764	5.56542	5.76266	5.50714	CTAACCAACAAAGTCACGATGAACGGCATGAAAGAAGTTTTGGAGCAGAGTGGCCCCAGA	22922	ENSRNOT00000089076	ENSRNOT00000089076	ref|PREDICTED: Rattus norvegicus apolipoprotein L3-like (LOC100910885), transcript variant X2, mRNA [XM_008776507]	0.18964	5.63504	1.97924	0.0895285	0.999891	XM_008776507	NA
A_44_P1004376	NM_019130	5.72053	6.07771	5.65583	5.73922	5.71539	5.70851	5.35462	5.79225	GGTTCTCACTTGGTGGAAGCTCTCTACCTGGTGTGTGGGGAGCGTGGATTCTTCTACACA	43843	Ins2	NM_019130	ref|Rattus norvegicus insulin 2 (Ins2), mRNA [NM_019130]	-0.217829	5.72051	-1.97844	0.0896326	0.999891	NM_019130	24506	Ins2	GO:0000122(negative regulation of transcription from RNA polymerase II promoter)|GO:0000165(MAPK cascade)|GO:0000187(activation of MAPK activity)|GO:0002020(protease binding)|GO:0002674(negative regulation of acute inflammatory response)|GO:0005158(insulin receptor binding)|GO:0005159(insulin-like growth factor receptor binding)|GO:0005179(hormone activity)|GO:0005615(extracellular space)|GO:0005…
A_64_P072327	ENSRNOT00000007588	8.7116	8.77431	8.44286	8.63485	8.56312	8.82131	8.47932	8.66704	CCACCCTCTTGCTGCTTCCAGTTTTGATATTAATTGTGAAGAAAACCAAGTGGAATAAGA	33289	Jaml	ENSRNOT00000007588	ens|junction adhesion molecule like [Source:RGD Symbol;Acc:1562572] [ENSRNOT00000007588]	-0.175154	8.6368	-1.97792	0.0897005	0.999891	XM_008766180	315610	Jaml	GO:0005178(integrin binding)|GO:0005886(plasma membrane)|GO:0005923(tight junction)|GO:0007157(heterophilic cell-cell adhesion)|GO:0016021(integral to membrane)|GO:0030593(neutrophil chemotaxis)|GO:0035696(monocyte extravasation)|GO:0042803(protein homodimerization activity)|GO:0046629(gamma-delta T cell activation)|GO:0050839(cell adhesion molecule binding)|GO:0060054(positive regulation of epit…
A_44_P1152688	ENSRNOT00000022065	6.92679	7.18281	6.53106	6.76501	6.69407	6.98133	6.79252	6.77616	TGCCGCTTGCTAAACAGCACCTCAGACGGAAATGTAATAAATGAAATTGTGTGACCTTTC	17092	Eef1e1	ENSRNOT00000022065	ens|eukaryotic translation elongation factor 1 epsilon 1 [Source:RGD Symbol;Acc:1311056] [ENSRNOT00000022065]	-0.190218	6.83122	-1.97744	0.0897633	0.999891	BC166841	291057	Eef1e1	GO:0003674(molecular_function)|GO:0003746(translation elongation factor activity)|GO:0004364(glutathione transferase activity)|GO:0005575(cellular_component)|GO:0005634(nucleus)|GO:0005654(nucleoplasm)|GO:0005730(nucleolus)|GO:0005737(cytoplasm)|GO:0005829(cytosol)|GO:0006414(translational elongation)|GO:0006749(glutathione metabolic process)|GO:0008150(biological_process)|GO:0008285(negative reg…
A_43_P15565	NM_023953	6.6677	6.85617	7.09386	7.21776	6.86548	6.89608	6.92679	7.48918	AAATGCAGCCGTATGCTAGCTACACAGAGAAGAGCAATCCACTCTATGATACTGTGACCA	4045	Cd200r1	NM_023953	ref|Rattus norvegicus CD200 receptor 1 (Cd200r1), mRNA [NM_023953]	-0.226338	7.00163	-1.97669	0.0898613	0.999891	NM_023953	64357	Cd200r1	GO:0004872(receptor activity)|GO:0009897(external side of plasma membrane)|GO:0016021(integral to membrane)|GO:0043235(receptor complex)
A_44_P269865	NM_001014272	7.84438	7.73837	7.36996	7.77156	7.83315	8.36637	8.03124	8.19711	TCCAAGCATAAAAGAATGGACAGATCAATTTTATGTTGTTTGCGAAAAGCAGAATCTGAC	29245	Ptges3l1	NM_001014272	ref|Rattus norvegicus prostaglandin E synthase 3-like 1 (Ptges3l1), mRNA [NM_001014272]	-0.24867	7.89402	-1.97656	0.0898786	0.999891	NM_001014272	367808	Ptges3l1
A_44_P1092577	ENSRNOT00000071564	5.26132	5.58058	5.6141	5.56542	5.09188	5.68241	5.44433	5.56542	CAGAAACAAGGATGTCAAAGATGCTCTCAGGAAAGTTGTAAATATTAAGATATGTTCCCA	23623	LOC102555599	ENSRNOT00000071564	ens|olfactory receptor 5L1-like [Source:RGD Symbol;Acc:7579074] [ENSRNOT00000071564]	-0.245553	5.47568	-1.97604	0.089946	0.999891	XM_006224509	102555599	LOC102555599	GO:0004930(G-protein coupled receptor activity)|GO:0004984(olfactory receptor activity)|GO:0005549(odorant binding)|GO:0005886(plasma membrane)|GO:0007186(G-protein coupled receptor signaling pathway)|GO:0016021(integral to membrane)|GO:0050911(detection of chemical stimulus involved in sensory perception of smell)
A_44_P1106992	A_44_P1106992	7.30073	7.25069	6.7454	6.24159	7.09022	6.69407	6.88925	6.89835	GTGGTATGAGCCATCACTGTAGTTCCCTTGGATTCATAGATAAAACACACACACACACAC	15032	A_44_P1106992	A_44_P1106992	Unknown	0.235226	6.88879	1.97586	0.0899697	0.999891		NA
A_44_P1127036	XR_593103	10.354	10.2844	13.4642	10.4845	10.115	9.8171	9.5008	9.16862	CTGTCCTCCCCACCTGGGACATATAAATAGATTCTAGCTGTACTTATTTTTCCTCCCAAA	41754	LOC102547797	XR_593103	ref|PREDICTED: Rattus norvegicus uncharacterized LOC102547797 (LOC102547797), transcript variant X2, ncRNA [XR_593103]	0.919848	10.3986	1.97558	0.0900062	0.999891	XR_593103	102547797	LOC102547797
A_44_P1111336	XM_221997	6.21756	6.15945	6.98133	6.17451	6.39518	5.73584	5.78245	5.92803	CAGCTCCCCACGTTATAATGTGTAGATAATCGATCTCCAAGTAGATACATTCTAAAAATT	31861	Gjc3	XM_221997	ref|PREDICTED: Rattus norvegicus gap junction protein, gamma 3 (Gjc3), mRNA [XM_221997]	0.344672	6.17179	1.97437	0.090166	0.999891	XM_221997	288529	Gjc3	GO:0005922(connexon complex)|GO:0007154(cell communication)|GO:0007605(sensory perception of sound)|GO:0016021(integral to membrane)|GO:0042552(myelination)|GO:0042803(protein homodimerization activity)|GO:0043209(myelin sheath)
A_44_P1098520	XM_008774216	6.13785	6.26523	5.56733	5.96386	6.07504	6.03572	6.02052	6.39946	AGAATCCACTTTGACATATGGCCCTCTGGCTCTTCAAAGCAGTGTTTGTTCATGGTCCAT	17645	Il15	XM_008774216	ref|PREDICTED: Rattus norvegicus interleukin 15 (Il15), transcript variant X1, mRNA [XM_008774216]	-0.215884	6.05812	-1.97314	0.0903272	0.999891	XM_008774216	25670	Il15	GO:0001525(angiogenesis)|GO:0001779(natural killer cell differentiation)|GO:0001866(NK T cell proliferation)|GO:0003674(molecular_function)|GO:0005125(cytokine activity)|GO:0005126(cytokine receptor binding)|GO:0005615(extracellular space)|GO:0005654(nucleoplasm)|GO:0005737(cytoplasm)|GO:0005829(cytosol)|GO:0006954(inflammatory response)|GO:0006955(immune response)|GO:0007260(tyrosine phosphoryla…
A_44_P144001	NM_013000	10.4911	10.5673	11.3768	11.6359	11.7174	11.8001	11.1634	11.4876	GCTCATTCACATTTGGAGACGTTTTAGTTGGTGGATGTAAATAGCCCTATTCTCTGCTTG	32698	Pam	NM_013000	ref|Rattus norvegicus peptidylglycine alpha-amidating monooxygenase (Pam), mRNA [NM_013000]	-0.185518	11.2799	-1.97279	0.0903732	0.999891	NM_013000	25508	Pam	GO:0001519(peptide amidation)|GO:0001666(response to hypoxia)|GO:0001676(long-chain fatty acid metabolic process)|GO:0004504(peptidylglycine monooxygenase activity)|GO:0004598(peptidylamidoglycolate lyase activity)|GO:0005507(copper ion binding)|GO:0005509(calcium ion binding)|GO:0005515(protein binding)|GO:0005615(extracellular space)|GO:0005802(trans-Golgi network)|GO:0005886(plasma membrane)|G…
A_64_P048141	A_64_P048141	5.87293	5.5111	5.46897	5.36122	5.84183	5.68241	5.73245	5.6251	CTTGATACTGGGGCTGGCAGTGCTTTCAATTACAATTGCAAAGCTCATTCCCTGCTATGA	8860	A_64_P048141	A_64_P048141	Unknown	0.184088	5.637	1.97105	0.0906032	0.999891		NA
A_44_P558079	NM_001007657	5.84183	5.49719	5.92135	5.75266	5.7955	5.52095	5.96675	5.97681	CACCTCGTTTTGGGGACACCAGCCTAGATTGCATCTAGGACTTGACTGCAGGTCAGGGCT	43020	RGD1359127	NM_001007657	ref|Rattus norvegicus similar to RIKEN cDNA 2310011J03 (RGD1359127), mRNA [NM_001007657]	0.194455	5.78413	1.9707	0.0906484	0.999891	NM_001007657	299612	RGD1359127
A_42_P821581	ENSRNOT00000006055	6.7131	6.34947	6.19558	6.11591	6.00796	5.81325	6.00796	5.90187	AAAGATGTTTGAGGAGCTCAAGAACAGGTTGGATGTCCTGGCCCAGGAGGTGGCCCTGCT	25372	Clec3b	ENSRNOT00000006055	ens|C-type lectin domain family 3, member B [Source:RGD Symbol;Acc:1311031] [ENSRNOT00000006055]	0.186026	6.13814	1.96947	0.090811	0.999891	XM_003750609	100912012	Clec3b	GO:0001501(skeletal system development)|GO:0001503(ossification)|GO:0001652(granular component)|GO:0005509(calcium ion binding)|GO:0005615(extracellular space)|GO:0005737(cytoplasm)|GO:0008201(heparin binding)|GO:0010756(positive regulation of plasminogen activation)|GO:0030282(bone mineralization)|GO:0036143(kringle domain binding)|GO:0070062(extracellular vesicular exosome)|GO:0071310(cellular …
A_44_P938669	NM_001165880	8.30881	8.40492	8.41486	7.90977	8.07904	7.84301	8.27893	7.99565	CAGCGGCTGGGGTCCCTAACTCACACAGAAACTATGCCTGCTAACGTGGGATCCCAAGAT	10071	Egfl8	NM_001165880	ref|Rattus norvegicus EGF-like-domain, multiple 8 (Egfl8), transcript variant 2, mRNA [NM_001165880]	0.232076	8.15437	1.96774	0.0910413	0.999891	NM_001165880	406166	Egfl8	GO:0001701(in utero embryonic development)|GO:0005509(calcium ion binding)|GO:0005576(extracellular region)
A_64_P122183	ENSRNOT00000009823	5.95807	6.19065	6.07303	6.18198	5.90037	6.09628	5.90789	6.0494	TGAAACACCAGAAAACGCACACTGGAGAGAAACCTTATGGCTGTGAGGAGTGTGGAAAAT	23042	Zfp41	ENSRNOT00000009823	ens|zinc finger protein 41 [Source:RGD Symbol;Acc:1307587] [ENSRNOT00000009823]	-0.169737	6.04471	-1.96751	0.0910717	0.999891	XM_008765627	100910508	Zfp41	GO:0003676(nucleic acid binding)
A_43_P23040	ENSRNOT00000023896	5.34799	5.46897	5.45053	5.71539	5.58622	5.76266	5.99318	6.11721	TGTGCTGCTCAAAAACCCCGAGGTGGGCCAGAGTGAGGGCAGCTATCTGCTGCACCACCT	8371	Pqlc2	ENSRNOT00000023896	ens|PQ loop repeat containing 2 [Source:RGD Symbol;Acc:1311627] [ENSRNOT00000023896]	-0.17158	5.68027	-1.96748	0.0910756	0.999891	XM_006239239	362642	Pqlc2	GO:0005765(lysosomal membrane)|GO:0015174(basic amino acid transmembrane transporter activity)|GO:0015181(arginine transmembrane transporter activity)|GO:0015189(L-lysine transmembrane transporter activity)|GO:0015809(arginine transport)|GO:0015819(lysine transport)|GO:0016021(integral to membrane)|GO:0031301(integral to organelle membrane)|GO:0043231(intracellular membrane-bounded organelle)|GO:…
A_44_P1144451	A_44_P1144451	6.06295	6.11721	6.04803	5.72736	6.03021	5.65404	6.00796	5.81965	GTTGATCGAAGTGTGGGGCCTGTTTGCTGAATTAGTCACAGCTTTTTAAATGACAGAGAA	37751	A_44_P1144451	A_44_P1144451	Unknown	0.207724	5.93343	1.96633	0.0912283	0.999891		NA
A_42_P842957	BF387255	6.3801	6.45704	8.12869	7.50763	6.54947	6.37685	6.3034	6.01356	TTCGGGTCTCCAGTCAACTCCCCAAGCCTGTCATTCAATAGCTCATTAAATATTCAACAG	25229	BF387255	BF387255	gb|UI-R-CA1-bbl-d-04-0-UI.s1 UI-R-CA1 Rattus norvegicus cDNA clone UI-R-CA1-bbl-d-04-0-UI 3', mRNA sequence [BF387255]	0.251646	6.71459	1.96591	0.0912833	0.999891	BF387255	NA
A_64_P062618	NM_001011955	9.78668	9.47961	9.73489	9.51962	9.41963	9.39632	10.0229	9.83751	GAAATTTCTGATTGATCTTGGGGTCCCTCTGTGATATTTCTTTGTGCCAAAAAGATATAA	2723	Chst1	NM_001011955	ref|Rattus norvegicus carbohydrate sulfotransferase 1 (Chst1), mRNA [NM_001011955]	0.182761	9.64965	1.96505	0.0913982	0.999891	NM_001011955	295934	Chst1	GO:0000139(Golgi membrane)|GO:0001517(N-acetylglucosamine 6-O-sulfotransferase activity)|GO:0006012(galactose metabolic process)|GO:0006790(sulfur compound metabolic process)|GO:0006954(inflammatory response)|GO:0008146(sulfotransferase activity)|GO:0016021(integral to membrane)|GO:0042339(keratan sulfate metabolic process)|GO:0045130(keratan sulfotransferase activity)
A_64_P071755	XM_006227403	15.036	15.2043	16.3502	15.545	14.9007	14.1567	14.3068	14.2498	TTTACAGCCCCCCACCCCCCAACCCACCAGCAGTGTATTGTATTGGGAGTGCAGGTTTCT	6918	Pabpc1l2a	XM_006227403	ref|PREDICTED: Rattus norvegicus poly(A) binding protein, cytoplasmic 1-like 2A (Pabpc1l2a), mRNA [XM_006227403]	0.359484	14.9687	1.96481	0.0914299	0.999891	XM_006227403	302405	Pabpc1l2a	GO:0070062(extracellular vesicular exosome)
A_44_P157289	FQ075250	6.8239	6.83065	7.18715	6.93271	6.61164	6.36924	6.39625	6.14424	AGGAGGATGTGGGAAGACGCTGGTGTAGAGGAGAAGGAATTACATTCCCATGCCACCCAG	45312	FQ075250	FQ075250	gb|FQ075250 Rattus norvegicus brain Sprague-Dawley Rattus norvegicus cDNA 5', mRNA sequence [FQ075250]	0.185527	6.66197	1.96398	0.0915406	0.999891	FQ075250	NA
A_44_P282826	XM_017603960	10.7557	10.4531	10.8616	10.6847	10.8997	10.6051	11.1929	11.2031	TTTAGGGAAGATGTAGGTGTAGGATTATTGCTTATGTCATTTCTTAAAGCAGTTATGCTC	21714	Suz12	XM_017603960	ref|PREDICTED: Rattus norvegicus SUZ12 polycomb repressive complex 2 subunit (Suz12), transcript variant X2, mRNA [XM_017603960]	0.190961	10.832	1.96368	0.091581	0.999891	XM_017603960	688041	Suz12	GO:0000122(negative regulation of transcription from RNA polymerase II promoter)|GO:0000979(RNA polymerase II core promoter sequence-specific DNA binding)|GO:0001739(sex chromatin)|GO:0003682(chromatin binding)|GO:0003723(RNA binding)|GO:0005515(protein binding)|GO:0005575(cellular_component)|GO:0005634(nucleus)|GO:0005730(nucleolus)|GO:0008284(positive regulation of cell proliferation)|GO:001657…
A_42_P466362	NM_017142	9.44691	9.59545	9.07224	8.28328	8.36514	8.09166	8.486	8.20018	TCTCAACAGGCAAAGGCAGAAGCAACTACTCAATGAGAACAGCAACTCTGGCATCATCAA	13922	Adcy8	NM_017142	ref|Rattus norvegicus adenylate cyclase 8 (Adcy8), mRNA [NM_017142]	0.299929	8.69261	1.96316	0.0916506	0.999891	NM_017142	29241	Adcy8	GO:0000166(nucleotide binding)|GO:0004016(adenylate cyclase activity)|GO:0004383(guanylate cyclase activity)|GO:0005515(protein binding)|GO:0005516(calmodulin binding)|GO:0005524(ATP binding)|GO:0005622(intracellular)|GO:0005886(plasma membrane)|GO:0006171(cAMP biosynthetic process)|GO:0006182(cGMP biosynthetic process)|GO:0007189(adenylate cyclase-activating G-protein coupled receptor signaling …
A_44_P515852	NM_001107790	6.37468	6.34947	6.38981	6.61164	6.25935	6.40798	7.12455	7.83394	CATTTTGACACCATTAACCTGCCAGAGAAAAAGGTAAAGAATGCGACTCAAGCCGAGCCT	33462	Tpx2	NM_001107790	ref|Rattus norvegicus TPX2, microtubule nucleation factor (Tpx2), mRNA [NM_001107790]	-0.263658	6.66893	-1.96302	0.0916684	0.999891	NM_001107790	311546	Tpx2	GO:0000922(spindle pole)|GO:0005654(nucleoplasm)|GO:0005819(spindle)|GO:0005874(microtubule)|GO:0015630(microtubule cytoskeleton)|GO:0019901(protein kinase binding)|GO:0032147(activation of protein kinase activity)|GO:0043203(axon hillock)|GO:0060236(regulation of mitotic spindle organization)|GO:0072686(mitotic spindle)|GO:0090307(spindle assembly involved in mitosis)
A_44_P1125386	A_44_P1125386	5.5111	5.61961	5.756	5.42137	5.68417	5.42347	5.96675	5.56542	TAATCCTAAGCTTCACAGTGTCCTTGCCTGCATGTGTAACTGCTTCTCACGGTGACATAA	16744	A_44_P1125386	A_44_P1125386	Unknown	0.222036	5.61849	1.9601	0.0920598	0.999891		NA
A_44_P1111076	XM_006248540	5.92877	5.75934	5.95807	5.61961	5.55395	5.65404	5.78245	5.16407	ATAAGACAAAACAAATCTCTCCTTCTACCCATTCTACAGACTTTCAGTGTCTTCTTCACA	13374	Dgkg	XM_006248540	ref|PREDICTED: Rattus norvegicus diacylglycerol kinase, gamma (Dgkg), transcript variant X3, mRNA [XM_006248540]	0.256546	5.67754	1.96007	0.0920635	0.999891	XM_006248540	25666	Dgkg	GO:0003951(NAD+ kinase activity)|GO:0004143(diacylglycerol kinase activity)|GO:0005509(calcium ion binding)|GO:0005524(ATP binding)|GO:0005622(intracellular)|GO:0007205(protein kinase C-activating G-protein coupled receptor signaling pathway)|GO:0035556(intracellular signal transduction)|GO:0046486(glycerolipid metabolic process)|GO:0046834(lipid phosphorylation)|GO:0048666(neuron development)
A_64_P016468	ENSRNOT00000021783	5.9953	5.89886	5.72736	5.59184	5.81325	5.69639	5.99318	5.56542	AACATCATTAAGCCACAACTACAGAAGCTCAGTGAGATAACGGAAGAGTTGGTCCAGCCT	5836	Ric1	ENSRNOT00000021783	ens|RIC1 homolog, RAB6A GEF complex partner 1 [Source:RGD Symbol;Acc:1310016] [ENSRNOT00000021783]	0.194144	5.7852	1.9599	0.0920865	0.999891	XM_006223683	309306	Ric1	GO:0000139(Golgi membrane)|GO:0005829(cytosol)|GO:0006886(intracellular protein transport)|GO:0016020(membrane)|GO:0017112(Rab guanyl-nucleotide exchange factor activity)|GO:0017137(Rab GTPase binding)|GO:0034066(Ric1p-Rgp1p complex)|GO:0042147(retrograde transport, endosome to Golgi)|GO:0043234(protein complex)|GO:0043547(positive regulation of GTPase activity)
A_64_P154849	NM_134432	7.99883	7.74091	7.70722	7.8288	7.85746	7.20742	7.0082	6.74119	CACTGGGGTGAGAGCCAGGAGCTGGCACTCTGTATAGGAGGACTGCCATCCTGGAAAAAA	17230	Agt	NM_134432	ref|Rattus norvegicus angiotensinogen (Agt), mRNA [NM_134432]	0.263347	7.51125	1.95943	0.0921498	0.999891	NM_134432	24179	Agt	GO:0001543(ovarian follicle rupture)|GO:0001568(blood vessel development)|GO:0001658(branching involved in ureteric bud morphogenesis)|GO:0001822(kidney development)|GO:0001991(regulation of systemic arterial blood pressure by circulatory renin-angiotensin)|GO:0001998(angiotensin mediated vasoconstriction involved in regulation of systemic arterial blood pressure)|GO:0001999(renal response to blo…
A_44_P176831	FQ136975	6.06295	5.78409	5.76266	5.80198	6.13657	5.70851	6.09628	5.92803	CGAAGCAGTAACATCTGAATTGAAATAAATCTCGACTACAGTTCCTTATGTGTTCTGATA	41042	FQ136975	FQ136975	gb|FQ136975 Rattus norvegicus skeletal muscle Sprague-Dawley Rattus norvegicus cDNA clone TL0ACA92YC24 3', mRNA sequence [FQ136975]	0.20896	5.91013	1.95862	0.0922582	0.999891	FQ136975	NA
A_44_P1134292	A_44_P1134292	5.73922	6.22481	5.67184	5.84967	5.62327	5.81325	5.7016	5.69465	ACACAAATGCTCACAGAGAAGCAGGCACACAAATGTTCACAGAGAAGCAGGCACACAAAT	36542	A_44_P1134292	A_44_P1134292	Unknown	-0.211611	5.78979	-1.95752	0.0924059	0.999891		NA
A_64_P156130	ENSRNOT00000017504	6.92679	6.86354	7.55011	6.80144	7.18777	7.15461	7.22259	6.98276	TTCTGTGTGTTCTGCTTGGAGTGGTGCTGGGCCTGTACTGTGGCCGGGCCAAATATGTCA	27020	LOC691485	ENSRNOT00000017504	ens|hypothetical protein LOC691485 [Source:RGD Symbol;Acc:1583888] [ENSRNOT00000017504]	0.271227	7.0862	1.95698	0.0924787	0.999891	XM_002726771	691485	LOC691485	GO:0005886(plasma membrane)|GO:0016021(integral to membrane)
A_64_P021591	NM_001034068	12.2015	12.673	12.0681	12.0327	11.4373	11.6285	10.9874	11.2123	CGGGCTGAGTTTGCAGAGAGATCAGTAACCAAATTGGAGAAAAGCATTGATGACTTAGAA	22198	Tpm1	NM_001034068	ref|Rattus norvegicus tropomyosin 1, alpha (Tpm1), transcript variant 1, mRNA [NM_001034068]	-0.21305	11.7801	-1.95625	0.0925773	0.999891	NM_001034068	24851	Tpm1	GO:0001701(in utero embryonic development)|GO:0001725(stress fiber)|GO:0003065(positive regulation of heart rate by epinephrine)|GO:0003779(actin binding)|GO:0005737(cytoplasm)|GO:0005829(cytosol)|GO:0005862(muscle thin filament tropomyosin)|GO:0005884(actin filament)|GO:0006936(muscle contraction)|GO:0008092(cytoskeletal protein binding)|GO:0008307(structural constituent of muscle)|GO:0008360(re…
A_44_P505282	NM_012785	7.68416	7.75579	7.2062	7.85513	7.62373	7.7248	7.84888	7.99565	TTGGCCCTGTCATTCAGAAAATGTGGGATCAAGAAAAGAACCATTTGAAAAAGTTCAACG	35967	Coq7	NM_012785	ref|Rattus norvegicus coenzyme Q7, hydroxylase (Coq7), mRNA [NM_012785]	-0.242097	7.71179	-1.95514	0.0927277	0.999891	NM_012785	25249	Coq7	GO:0000122(negative regulation of transcription from RNA polymerase II promoter)|GO:0001306(age-dependent response to oxidative stress)|GO:0001701(in utero embryonic development)|GO:0001841(neural tube formation)|GO:0003674(molecular_function)|GO:0003682(chromatin binding)|GO:0004497(monooxygenase activity)|GO:0005575(cellular_component)|GO:0005634(nucleus)|GO:0005739(mitochondrion)|GO:0005743(mi…
A_44_P1093776	ENSRNOT00000011325	7.82769	8.10685	8.376	7.54127	7.88333	7.60588	7.2621	6.68851	GAACACCCTGGACATCAACAAGGAGTCTTCAAAATCGCTTTTTAAACAGTCATTAAAATT	1276	ENSRNOT00000011325	ENSRNOT00000011325	ens|coiled-coil domain containing 30 [Source:RGD Symbol;Acc:1305604] [ENSRNOT00000011325]	0.351649	7.66145	1.95503	0.0927417	0.999891	XM_008764108	NA
A_44_P230682	BF414976	6.26405	6.29768	5.95807	6.39089	6.2392	6.27166	6.34947	6.7088	TGCACAAGTGAGAGACATTTGAAGAGTAAGTCTGTTTGCGATCTGTCATATTTGAACCCT	15617	BF414976	BF414976	gb|UI-R-BJ2-boy-b-12-0-UI.s1 UI-R-BJ2 Rattus norvegicus cDNA clone UI-R-BJ2-boy-b-12-0-UI 3', mRNA sequence [BF414976]	-0.214558	6.30998	-1.9541	0.092868	0.999891	BF414976	NA
A_44_P1365040	A_44_P1365040	6.15693	5.94349	6.32043	5.96386	6.25935	6.17451	6.20172	6.11721	TTAAAGGCACAAACTATTGTCTTTCTCTCCCCTCAGAATGACCTTCAGGCAGCAAGCTGA	765	A_44_P1365040	A_44_P1365040	Unknown	0.184836	6.14219	1.95265	0.0930645	0.999891		NA
A_64_P054257	NM_001270701	6.49452	6.40798	6.3801	6.36705	6.28039	5.90789	6.44881	6.11721	AGAAGAGAATCGATGGGCTGGCAGGGAAGCTGGATGCCCTGACTGAACTGCTCAGTACTG	42347	Kcnn4	NM_001270701	ref|Rattus norvegicus potassium calcium-activated channel subfamily N member 4 (Kcnn4), transcript variant 2, mRNA [NM_001270701]	0.20092	6.30049	1.95165	0.0931997	0.999891	NM_001270701	65206	Kcnn4	GO:0002376(immune system process)|GO:0005267(potassium channel activity)|GO:0005516(calmodulin binding)|GO:0005886(plasma membrane)|GO:0006813(potassium ion transport)|GO:0006816(calcium ion transport)|GO:0006820(anion transport)|GO:0006884(cell volume homeostasis)|GO:0015269(calcium-activated potassium channel activity)|GO:0016021(integral to membrane)|GO:0016286(small conductance calcium-activa…
A_44_P1162470	XM_008767423	6.47416	6.39557	6.17727	6.45703	6.56627	6.74817	7.1604	7.74767	GGCCCAGATTCAATTTGAAGTTCTGTCAGAAAAACAAAAGTACATGTACACATTTCTAGA	9998	Ndc80	XM_008767423	ref|PREDICTED: Rattus norvegicus NDC80 kinetochore complex component (Ndc80), transcript variant X2, mRNA [XM_008767423]	-0.242584	6.71582	-1.95094	0.0932957	0.999891	XM_008767423	301701	Ndc80	GO:0000132(establishment of mitotic spindle orientation)|GO:0000776(kinetochore)|GO:0000777(condensed chromosome kinetochore)|GO:0000778(condensed nuclear chromosome kinetochore)|GO:0000942(condensed nuclear chromosome outer kinetochore)|GO:0005200(structural constituent of cytoskeleton)|GO:0005654(nucleoplasm)|GO:0005813(centrosome)|GO:0007052(mitotic spindle organization)|GO:0007059(chromosome …
A_44_P115192	NM_052983	6.42382	6.63542	7.3975	7.37432	7.35214	7.64235	6.91638	7.19701	TCATTCTTTTTCATTGCCAAGTTGTCTTGTAAGGAGAGACCACAATGTGTCATCCATGCC	20874	Slc5a5	NM_052983	ref|Rattus norvegicus solute carrier family 5 member 5 (Slc5a5), mRNA [NM_052983]	-0.189817	7.11737	-1.95076	0.0933201	0.999891	NM_052983	114613	Slc5a5	GO:0005634(nucleus)|GO:0005886(plasma membrane)|GO:0006590(thyroid hormone generation)|GO:0006814(sodium ion transport)|GO:0008507(sodium:iodide symporter activity)|GO:0015111(iodide transmembrane transporter activity)|GO:0015293(symporter activity)|GO:0015705(iodide transport)|GO:0016021(integral to membrane)|GO:0035725(sodium ion transmembrane transport)|GO:0070062(extracellular vesicular exoso…
A_44_P995694	NM_001004088	6.65165	6.62814	7.0082	6.46216	6.59402	6.4175	6.69842	6.56288	AGCACTCTGTCTTCCTCCTCACCAACGGTACACAACACGGGTCAGTACCTAATACAGAGT	37884	Lrrc36	NM_001004088	ref|Rattus norvegicus leucine rich repeat containing 36 (Lrrc36), mRNA [NM_001004088]	0.220398	6.62787	1.95026	0.0933892	0.999891	NM_001004088	361394	Lrrc36
A_44_P1091825	XM_001075558	8.61854	8.51266	6.89077	6.68621	6.52324	6.49452	6.90175	6.36158	CAGAAGAACCAGACAGAAACGTTGTATTTAACTGTAAATCATCCTTTTCATACCCTGTTA	32521	Itga2	XM_001075558	ref|PREDICTED: Rattus norvegicus integrin alpha 2 (Itga2), mRNA [XM_001075558]	0.219831	7.12366	1.94966	0.0934703	0.999891	XM_001075558	170921	Itga2	GO:0001666(response to hypoxia)|GO:0002687(positive regulation of leukocyte migration)|GO:0005178(integrin binding)|GO:0005518(collagen binding)|GO:0005634(nucleus)|GO:0005886(plasma membrane)|GO:0005925(focal adhesion)|GO:0006929(substrate-dependent cell migration)|GO:0006971(hypotonic response)|GO:0007160(cell-matrix adhesion)|GO:0007229(integrin-mediated signaling pathway)|GO:0007565(female pr…
A_44_P669124	DV722696	7.0096	7.05234	8.79008	7.11905	7.55826	7.38972	7.29558	6.97847	CAAGAGAGTTCTAACAATTCTAGTATGAAGCCAAATAGTGATATTTTAGTGCTTTGGGGG	12264	DV722696	DV722696	gb|RVL14347 Wackym-Soares normalized rat vestibular cDNA library Rattus norvegicus cDNA 5', mRNA sequence [DV722696]	0.528482	7.39914	1.9485	0.0936289	0.999891	DV722696	NA
A_64_P067968	NM_001135754	6.33948	6.6677	5.6251	5.56542	5.27069	5.98537	5.48113	5.58622	CCACTTGCACTGAGTTTTGAGTCAAACCTATTTTCTTAAATGAAGTTGTAACTTCGGTAT	14276	Bach2	NM_001135754	ref|Rattus norvegicus BTB domain and CNC homolog 2 (Bach2), mRNA [NM_001135754]	-0.272078	5.81514	-1.948	0.0936966	0.999891	NM_001135754	313125	Bach2	GO:0000122(negative regulation of transcription from RNA polymerase II promoter)|GO:0000980(RNA polymerase II distal enhancer sequence-specific DNA binding)|GO:0001206(RNA polymerase II distal enhancer sequence-specific DNA binding transcription factor activity involved in negative regulation of transcription)|GO:0003677(DNA binding)|GO:0003700(sequence-specific DNA binding transcription factor a…
A_44_P1117055	XR_349856	5.45465	5.62875	5.6251	5.75266	5.47709	5.6141	5.57869	5.80682	GGACAGACGAGTCTCCCAGGCTTCCAGTTTGCTTGGGAGTACAATAAAGTTATTAAAAAA	6638	LOC102547411	XR_349856	ref|PREDICTED: Rattus norvegicus uncharacterized LOC102547411 (LOC102547411), ncRNA [XR_349856]	-0.166702	5.61723	-1.94626	0.0939346	0.999891	XR_349856	102547411	LOC102547411
A_44_P257863	XM_017591389	14.276	14.6081	14.4874	14.2832	13.8044	14.128	13.1807	13.9536	GAGGCTTTGAGGTGGTGAATATGACTGAGCCCATTGATGAGCACTGCGTGCAGCAGCTCA	41547	LOC499644	XM_017591389	ref|PREDICTED: Rattus norvegicus similar to heat shock protein 1, beta (LOC499644), transcript variant X1, mRNA [XM_017591389]	-0.306071	14.0902	-1.94573	0.0940065	0.999891	XM_017591389	499644	LOC499644
A_64_P043149	ENSRNOT00000006911	8.10088	8.17918	8.42027	8.0511	8.14024	7.76432	8.0827	7.8928	TAGGTGGCTAGCAACCCCCCATGGAATAAAAGCCCCAGCCATCTGCCCACAGCTATCTTG	41082	Ccdc157	ENSRNOT00000006911	ens|coiled-coil domain containing 157 [Source:RGD Symbol;Acc:1584653] [ENSRNOT00000006911]	0.214176	8.07894	1.9452	0.0940795	0.999891	XM_001062582	681091	Ccdc157
A_44_P1112781	A_44_P1112781	6.39571	6.00936	5.94349	5.65762	5.65404	5.50912	5.39803	5.41715	TTACAGCATAAAGGAGAGAAGGATCGTAGAACACAGGCAATGTGAAATTAGACGGGGAAT	15770	A_44_P1112781	A_44_P1112781	Unknown	0.199508	5.74807	1.94382	0.0942688	0.999891		NA
A_44_P1359946	ENSRNOT00000071932	5.58622	5.55395	5.59557	5.23042	5.65404	5.47709	5.62875	5.45875	GAAAGACATTGCCTAGAGACTAACATGAGATCCTACAAGAAAGTGGAGGACAGAAGGACC	15860	Lnp1	ENSRNOT00000071932	ens|leukemia NUP98 fusion partner 1 [Source:RGD Symbol;Acc:2323126] [ENSRNOT00000071932]	0.186092	5.5231	1.94333	0.0943359	0.999891	XM_017604308	100359918	Lnp1
A_44_P142925	NM_001108320	6.01356	6.23562	5.94349	6.134	5.81325	5.94349	6.43949	6.56288	CTGATTGAGACCTACACAGGGCTCATGTCATTCATTGGAAACCGCAACAAACTTGGCTAT	13375	Tprg1	NM_001108320	ref|Rattus norvegicus tumor protein p63 regulated 1 (Tprg1), mRNA [NM_001108320]	-0.166551	6.13572	-1.9416	0.0945734	0.999891	NM_001108320	360731	Tprg1	GO:0005737(cytoplasm)
A_64_P123537	NM_001105979	5.87293	5.87601	5.58622	5.3144	5.74764	5.56542	5.81164	5.52291	AGACTTCCACATGTGTGCTATGGTGTATACCCACATACATACACACATACAAAATAAATA	33249	Mixl1	NM_001105979	ref|Rattus norvegicus Mix paired-like homeobox 1 (Mixl1), mRNA [NM_001105979]	0.184923	5.66215	1.94045	0.0947331	0.999891	NM_001105979	289311	Mixl1	GO:0000790(nuclear chromatin)|GO:0000978(RNA polymerase II core promoter proximal region sequence-specific DNA binding)|GO:0000980(RNA polymerase II distal enhancer sequence-specific DNA binding)|GO:0000987(core promoter proximal region sequence-specific DNA binding)|GO:0001077(RNA polymerase II core promoter proximal region sequence-specific DNA binding transcription factor activity involved in …
A_44_P1137923	XR_596716	5.94056	5.8434	6.07303	5.75266	5.62327	5.6251	5.76266	5.36778	CTGCAATCCTCCCATATCCAAGATGTAAATCCACTCACATTATAGTAATACTCATGTATA	12003	LOC102550566	XR_596716	ref|PREDICTED: Rattus norvegicus uncharacterized LOC102550566 (LOC102550566), transcript variant X1, ncRNA [XR_596716]	0.202644	5.74856	1.9388	0.0949598	0.999891	XR_596716	102550566	LOC102550566
A_44_P1163608	XR_351187	6.22541	6.43949	6.05754	6.21392	6.05212	6.3283	6.38981	6.44156	GTTTCTAAACTAATCTGTTTCTTTTTTGTTGTTGTTGTTTGTGTGTTTGTTTGTGGGGGG	32082	LOC102550100	XR_351187	ref|PREDICTED: Rattus norvegicus uncharacterized LOC102550100 (LOC102550100), ncRNA [XR_351187]	-0.174596	6.26852	-1.9386	0.0949882	0.999891	XR_351187	102550100	LOC102550100
A_44_P1109614	XM_008767528	15.7361	16.3481	17.6599	16.1879	15.6343	14.083	13.7875	13.4665	GCCCAGCCCGGGTTACACAGTGAGAGCCACAAACAAACAAACAAAAACTTTTAAATTTCA	22495	Mmp25	XM_008767528	ref|PREDICTED: Rattus norvegicus matrix metallopeptidase 25 (Mmp25), transcript variant X1, mRNA [XM_008767528]	0.683097	15.3629	1.9376	0.0951262	0.999891	XM_008767528	302963	Mmp25	GO:0005886(plasma membrane)|GO:0060022(hard palate development)
A_43_P12995	NM_053954	5.94056	5.96963	6.39946	5.96386	6.1506	5.81325	5.73245	5.6251	GTGGGACCCAGAGAGAAGGTGACTGAGAAGATCCAGCTCAACTCTGAACTGTTGGCGGCA	6087	Kcns1	NM_053954	ref|Rattus norvegicus potassium voltage-gated channel, modifier subfamily S, member 1 (Kcns1), mRNA [NM_053954]	0.212806	5.94936	1.93732	0.095165	0.999891	NM_053954	117023	Kcns1	GO:0005249(voltage-gated potassium channel activity)|GO:0005251(delayed rectifier potassium channel activity)|GO:0005886(plasma membrane)|GO:0006813(potassium ion transport)|GO:0008076(voltage-gated potassium channel complex)|GO:0015459(potassium channel regulator activity)|GO:0016021(integral to membrane)|GO:0048471(perinuclear region of cytoplasm)|GO:0051260(protein homooligomerization)|GO:0071…
A_44_P1085178	NM_001289935	6.16826	6.2769	6.09364	6.37522	6.08967	6.36924	6.22481	6.27574	GAAGTCTGGTAAAGAAATGTTGTCACTTTATTACGGTTGTTCTGAACCCCTGTATATTTT	36486	Gpr52	NM_001289935	ref|Rattus norvegicus G protein-coupled receptor 52 (Gpr52), mRNA [NM_001289935]	-0.18018	6.23418	-1.93713	0.0951908	0.999891	NM_001289935	684623	Gpr52	GO:0007626(locomotory behavior)
A_44_P764900	NM_138540	7.21797	7.14272	7.01066	7.30829	7.39834	7.56706	8.26376	8.79383	TTAGACAGTGGATTCCCTAAGTAAATCTCTCAACTGAAACAATTAAACAAACTTGACAGG	2139	Bub1b	NM_138540	ref|Rattus norvegicus BUB1 mitotic checkpoint serine/threonine kinase B (Bub1b), mRNA [NM_138540]	-0.230292	7.58783	-1.93561	0.0954019	0.999891	NM_138540	171576	Bub1b	GO:0000776(kinetochore)|GO:0000777(condensed chromosome kinetochore)|GO:0000778(condensed nuclear chromosome kinetochore)|GO:0000940(condensed chromosome outer kinetochore)|GO:0003674(molecular_function)|GO:0004672(protein kinase activity)|GO:0005524(ATP binding)|GO:0005575(cellular_component)|GO:0005737(cytoplasm)|GO:0005829(cytosol)|GO:0006468(protein phosphorylation)|GO:0007091(mitotic metapha…
A_43_P11535	NM_012726	8.79069	8.71621	8.94712	9.3999	9.22952	9.4003	8.85012	9.17651	AGTTAAAAATGCCGTGCAGTCTTCTTAACCAAGCACCTTGTTCTGTCATTCAACAAGTAC	22336	Atxn1	NM_012726	ref|Rattus norvegicus ataxin 1 (Atxn1), mRNA [NM_012726]	-0.218869	9.0638	-1.93476	0.0955207	0.999891	NM_012726	25049	Atxn1	GO:0000122(negative regulation of transcription from RNA polymerase II promoter)|GO:0003674(molecular_function)|GO:0003677(DNA binding)|GO:0003682(chromatin binding)|GO:0003723(RNA binding)|GO:0005575(cellular_component)|GO:0005634(nucleus)|GO:0005654(nucleoplasm)|GO:0005730(nucleolus)|GO:0005737(cytoplasm)|GO:0005829(cytosol)|GO:0006351(transcription, DNA-dependent)|GO:0008022(protein C-terminus…
A_44_P1107398	A_44_P1107398	7.6916	7.48818	7.80843	7.88003	8.23082	7.91426	8.53252	8.14948	AAGGAGGAAGAAGATGCCGACTGTTATAATGATGATGATTCTGGAAATGAGGAATTGTGA	10060	A_44_P1107398	A_44_P1107398	Unknown	0.207854	7.96191	1.93444	0.0955652	0.999891		NA
A_44_P1086674	NM_001047097	6.1094	5.92283	6.15566	5.96386	5.92877	5.95371	6.07904	5.56542	TTTGCTGAGAAAATGGGTGAAGAGACCCGGGCTGTGGCAGATACAAGCAGTGAGGATCAG	7877	Zhx3	NM_001047097	ref|Rattus norvegicus zinc fingers and homeoboxes 3 (Zhx3), mRNA [NM_001047097]	0.21676	5.95984	1.93443	0.0955659	0.999891	NM_001047097	311604	Zhx3	GO:0000122(negative regulation of transcription from RNA polymerase II promoter)|GO:0000977(RNA polymerase II regulatory region sequence-specific DNA binding)|GO:0001227(RNA polymerase II transcription regulatory region sequence-specific DNA binding transcription factor activity involved in negative regulation of transcription)|GO:0003677(DNA binding)|GO:0003700(sequence-specific DNA binding tran…
A_64_P093787	NM_001109491	6.86393	6.76625	7.06654	6.80144	6.71996	6.42487	6.99412	6.93345	CAGAAACCTAGTCCTCCTCCTCAAGATGAAGACATATACATCCTTCCAGATTGCGACTAG	42901	Gapt	NM_001109491	ref|Rattus norvegicus Grb2-binding adaptor protein, transmembrane (Gapt), mRNA [NM_001109491]	0.179635	6.82132	1.93324	0.0957326	0.999891	NM_001109491	686075	Gapt	GO:0001782(B cell homeostasis)|GO:0002322(B cell proliferation involved in immune response)|GO:0002381(immunoglobulin production involved in immunoglobulin mediated immune response)|GO:0016021(integral to membrane)
A_44_P983049	CD373272	11.6155	11.9189	11.6035	11.84	11.8378	11.8303	11.71	11.9144	ACTCATTAAGTTACAACAGTAACTGGCAGTTTAGCAACACCAAGGTTTTTGAAGACAATG	3472	CD373272	CD373272	gb|UI-R-GO0-csi-d-20-0-UI.r1 UI-R-GO0 Rattus norvegicus cDNA clone UI-R-GO0-csi-d-20-0-UI 5', mRNA sequence [CD373272]	-0.184222	11.7838	-1.93139	0.09599	0.999891	CD373272	NA
A_44_P373592	AW532652	6.47337	6.2769	5.8434	6.64536	6.25935	6.79415	6.55331	6.7088	GTGCCACAGTTTGATCTATGTTTCTATCAAATGTTAAGTATAAACTTCACTCATACTGGC	12834	AW532652	AW532652	gb|UI-R-BS0-amk-e-02-0-UI.s1 UI-R-BS0 Rattus norvegicus cDNA clone UI-R-BS0-amk-e-02-0-UI 3', mRNA sequence [AW532652]	-0.323943	6.44433	-1.93037	0.0961327	0.999891	AW532652	NA
A_64_P067202	NM_001106376	6.57428	6.42382	6.50548	6.25109	6.58606	6.46829	6.53592	6.38981	TCTATACTTTCCAAACTTCTTTTAACGGGAGGGTCTTCCCCCTTTTCGGGCTCCAAGTTA	28530	Trim31	NM_001106376	ref|Rattus norvegicus tripartite motif-containing 31 (Trim31), mRNA [NM_001106376]	0.167185	6.46684	1.9301	0.0961712	0.999891	NM_001106376	294208	Trim31	GO:0005622(intracellular)|GO:0008270(zinc ion binding)|GO:0032897(negative regulation of viral transcription)|GO:0045087(innate immune response)|GO:0046597(negative regulation of viral entry into host cell)|GO:0051091(positive regulation of sequence-specific DNA binding transcription factor activity)
A_44_P1152084	A_44_P1152084	8.06193	8.17264	8.51463	8.67279	8.50536	8.63791	8.42237	8.69711	ATAACTATGGGAGCTATGGAAATGGATATACAGACTCCAGCGGTCAGCAGAGGACTTATG	37590	A_44_P1152084	A_44_P1152084	Unknown	-0.169039	8.46059	-1.92683	0.0966302	0.999891		NA
A_64_P080652	NM_001271212	6.76543	6.49502	6.85928	6.56002	6.63632	6.65344	6.42697	6.23382	AAAGACGACATTCTTCCAATGGACTTGGGGACCTTTTACCGTGAATTTCAGAATCCCCCT	26573	Atg13	NM_001271212	ref|Rattus norvegicus autophagy related 13 (Atg13), mRNA [NM_001271212]	0.186422	6.57879	1.9268	0.096634	0.999891	NM_001271212	362164	Atg13	GO:0000045(autophagic vacuole assembly)|GO:0000407(pre-autophagosomal structure)|GO:0000423(macromitophagy)|GO:0003674(molecular_function)|GO:0005575(cellular_component)|GO:0005739(mitochondrion)|GO:0005829(cytosol)|GO:0008150(biological_process)|GO:0019901(protein kinase binding)
A_64_P096459	NM_053716	5.58622	5.61961	6.3801	5.87447	6.11591	5.97394	5.76266	5.50714	GCTGGCAAGCACAGGGTTAGAAGCCAGAGGTAAAGATATGATTGAAGGGCTAAAATAAAA	14540	Fbp2	NM_053716	ref|Rattus norvegicus fructose-bisphosphatase 2 (Fbp2), mRNA [NM_053716]	0.217434	5.85251	1.92629	0.0967057	0.999891	NM_053716	114508	Fbp2	GO:0005654(nucleoplasm)|GO:0005829(cytosol)|GO:0005886(plasma membrane)|GO:0005986(sucrose biosynthetic process)|GO:0006000(fructose metabolic process)|GO:0006002(fructose 6-phosphate metabolic process)|GO:0006094(gluconeogenesis)|GO:0016311(dephosphorylation)|GO:0030018(Z disc)|GO:0030054(cell junction)|GO:0030388(fructose 1,6-bisphosphate metabolic process)|GO:0042132(fructose 1,6-bisphosphate …
A_44_P1154428	A_44_P1154428	7.2881	7.50068	7.22742	7.20742	6.35388	6.85305	6.72423	6.88392	AATCTGATGTTGAATGTGAAAATGGCCCCCAAGCGGAATCTCAAAAGGGTTCCAGCACTA	29283	A_44_P1154428	A_44_P1154428	Unknown	-0.212859	7.00484	-1.92537	0.0968355	0.999891		NA
A_44_P253073	NM_001014008	12.6235	12.6059	12.4248	12.2649	12.4181	12.0959	11.3428	11.1158	ATAAGTTTATTCAACAACCCAATGAAGTACTGGGAGATACAACCTGCAACGTTTCGCTGC	31424	Aspn	NM_001014008	ref|Rattus norvegicus asporin (Aspn), mRNA [NM_001014008]	0.181706	12.1115	1.92431	0.0969844	0.999891	NM_001014008	306805	Aspn	GO:0003674(molecular_function)|GO:0004860(protein kinase inhibitor activity)|GO:0005509(calcium ion binding)|GO:0005518(collagen binding)|GO:0005578(proteinaceous extracellular matrix)|GO:0005737(cytoplasm)|GO:0006469(negative regulation of protein kinase activity)|GO:0008150(biological_process)|GO:0015288(porin activity)|GO:0019221(cytokine-mediated signaling pathway)|GO:0030282(bone mineralizat…
A_44_P158107	NM_053770	7.43642	7.65477	8.18819	8.50498	8.54056	8.62347	8.52256	8.61341	TTTCAGAAGATCGCCCTTCACCACATCTCCACAGATCACAAGCTAAGGTGAATCTGGAAT	28763	Sorbs2	NM_053770	ref|Rattus norvegicus sorbin and SH3 domain containing 2 (Sorbs2), mRNA [NM_053770]	-0.177227	8.26054	-1.9237	0.0970709	0.999891	NM_053770	114901	Sorbs2	GO:0003676(nucleic acid binding)|GO:0003723(RNA binding)|GO:0005886(plasma membrane)|GO:0005925(focal adhesion)|GO:0007015(actin filament organization)|GO:0007155(cell adhesion)|GO:0007219(Notch signaling pathway)|GO:0014069(postsynaptic density)|GO:0016324(apical plasma membrane)|GO:0016477(cell migration)|GO:0019904(protein domain specific binding)|GO:0030027(lamellipodium)|GO:0030425(dendrite)…
A_43_P15416	NM_138544	6.99412	7.44898	7.41504	7.2566	7.38136	7.63806	7.31326	7.72586	TGGGCGGAAGCCTTAGAAGCCAACACTGTTGTTTGAAAGAGCTGCCTAATTTTCAGCTAT	37924	Fat3	NM_138544	ref|Rattus norvegicus FAT atypical cadherin 3 (Fat3), mRNA [NM_138544]	-0.24143	7.39666	-1.92355	0.0970926	0.999891	NM_138544	191571	Fat3	GO:0000904(cell morphogenesis involved in differentiation)|GO:0001764(neuron migration)|GO:0005509(calcium ion binding)|GO:0005886(plasma membrane)|GO:0007156(homophilic cell adhesion)|GO:0007275(multicellular organismal development)|GO:0010842(retina layer formation)|GO:0016021(integral to membrane)|GO:0030425(dendrite)|GO:2000171(negative regulation of dendrite development)
A_44_P1080210	NM_001099492	7.0096	6.85617	6.73104	6.61164	6.83025	6.69407	6.97668	6.71739	GAGCTTCTCCTCCTTCTGTTGATATTGATGCACAATCTGAGCATGGCCATATAATCATTG	39767	Vom2r19	NM_001099492	ref|Rattus norvegicus vomeronasal 2 receptor, 19 (Vom2r19), mRNA [NM_001099492]	0.167075	6.80336	1.92343	0.0971096	0.999891	NM_001099492	690729	Vom2r19	GO:0004930(G-protein coupled receptor activity)|GO:0005886(plasma membrane)|GO:0007186(G-protein coupled receptor signaling pathway)|GO:0016021(integral to membrane)
A_64_P018867	NM_001107833	8.3485	7.99211	8.20783	7.81705	7.94752	8.02121	8.41671	8.24367	TAACCCGCAAAGTGTGGCCAGTGAGCACTCTAGTGTCTGTCTAACCTTGGGACCTGCAGG	28120	Lrsam1	NM_001107833	ref|Rattus norvegicus leucine rich repeat and sterile alpha motif containing 1 (Lrsam1), mRNA [NM_001107833]	0.211627	8.12432	1.92313	0.0971513	0.999891	NM_001107833	311866	Lrsam1	GO:0000209(protein polyubiquitination)|GO:0004842(ubiquitin-protein ligase activity)|GO:0005225(volume-sensitive anion channel activity)|GO:0005737(cytoplasm)|GO:0005829(cytosol)|GO:0005886(plasma membrane)|GO:0007165(signal transduction)|GO:0016020(membrane)|GO:0030163(protein catabolic process)|GO:0034702(ion channel complex)|GO:0045806(negative regulation of endocytosis)|GO:0046755(non-lytic v…
A_44_P853694	BG709676	6.09628	6.22481	6.07303	6.36048	6.09891	6.54271	6.28386	6.25523	TAGGTGTACATCAACAGGACTAACAAAGATGGGATCAAAGGGTTAACTAGAGCGATAGAA	9304	BG709676	BG709676	gb|3A1 Rattus norvegicus cerebral cortex Long Evans G13 Rattus norvegicus cDNA, mRNA sequence [BG709676]	-0.207787	6.24191	-1.9228	0.097198	0.999891	BG709676	NA
A_44_P1361187	A_44_P1361187	8.22149	8.40705	8.03778	7.39428	7.99459	7.73075	7.79266	7.41979	AGCAAAGCACAGCACAACAAAGCAAAGCAAAGCACAGCACAGCACAGCACAGCACAGCAC	34755	A_44_P1361187	A_44_P1361187	Unknown	0.273659	7.8748	1.92233	0.0972644	0.999891		NA
A_64_P035719	NM_001109396	7.49169	7.24654	8.15059	7.85513	7.90601	7.91426	8.00059	7.80077	GAGTTAAAATCCCTGATAATTAATGGCAAGGAGCAGCTGCTTCGCATTGATACCCAGTAA	28886	Dnajb3	NM_001109396	ref|Rattus norvegicus DnaJ heat shock protein family (Hsp40) member B3 (Dnajb3), mRNA [NM_001109396]	0.183046	7.7957	1.92195	0.0973183	0.999891	NM_001109396	680216	Dnajb3	GO:0001669(acrosomal vesicle)|GO:0005737(cytoplasm)|GO:0005813(centrosome)|GO:0070062(extracellular vesicular exosome)
A_44_P1155162	NM_176074	6.12818	5.91846	6.35739	6.23515	6.23807	6.10883	6.00924	5.81217	TATACATGCAAGGGAGACTCCTGGACACCTCCCATTCCAAATTCACTGAGCTGTGAAAAA	24554	C6	NM_176074	ref|Rattus norvegicus complement C6 (C6), mRNA [NM_176074]	0.164565	6.10094	1.92182	0.0973372	0.999891	NM_176074	24237	C6	GO:0001701(in utero embryonic development)|GO:0001970(positive regulation of activation of membrane attack complex)|GO:0003674(molecular_function)|GO:0005579(membrane attack complex)|GO:0005615(extracellular space)|GO:0006955(immune response)|GO:0006958(complement activation, classical pathway)|GO:0019835(cytolysis)|GO:0043065(positive regulation of apoptotic process)|GO:0045087(innate immune res…
A_44_P1367699	ENSRNOT00000052022	5.72053	5.52291	5.67184	5.5111	5.58622	5.44226	5.92283	5.77424	TGGAAGAGCTGAATGCAATCACTCAGGAACAAATCGAGTTACCAGAGGTTCCTTCAGAGT	32282	ENSRNOT00000052022	ENSRNOT00000052022	gb|PREDICTED: Rattus norvegicus charged multivesicular body protein 6-like (LOC680375), misc_RNA [XR_146210]	0.162729	5.64399	1.92153	0.0973777	0.999891	XR_146210	NA
A_44_P851797	NM_001014147	8.8089	8.91339	8.72976	8.93409	8.65053	8.91731	9.04928	9.15271	GATGGCTGTATAATTTTTGTAATGATACTCCAGAGGTAGAATAAAGAGTTCTGAGGAGGA	39197	Tpgs2	NM_001014147	ref|Rattus norvegicus tubulin polyglutamylase complex subunit 2 (Tpgs2), mRNA [NM_001014147]	-0.169757	8.8945	-1.92018	0.0975697	0.999891	NM_001014147	361301	Tpgs2	GO:0005737(cytoplasm)|GO:0005874(microtubule)
A_43_P19826	NM_001167665	6.76128	6.65434	7.46642	7.09913	7.45052	7.19024	6.44881	6.42592	AACTCCCAGGCAGTTGACTGGTGGGGCAATTTGAATTTGTGCCTAAATCGTCATTTCATA	26049	Ddx3	NM_001167665	ref|Rattus norvegicus DEAD (Asp-Glu-Ala-Asp) box polypeptide 3 (Ddx3), mRNA [NM_001167665]	0.18935	6.93708	1.91993	0.0976047	0.999891	NM_001167665	100312982	Ddx3	GO:0003676(nucleic acid binding)|GO:0004004(ATP-dependent RNA helicase activity)|GO:0005524(ATP binding)|GO:0005730(nucleolus)|GO:0005829(cytosol)|GO:0006413(translational initiation)|GO:0007059(chromosome segregation)|GO:0010468(regulation of gene expression)|GO:0010501(RNA secondary structure unwinding)|GO:0016020(membrane)
A_44_P1140287	XR_343872	5.43185	5.28695	5.72736	5.67714	5.81325	5.59557	5.62875	5.34578	TAGATCTGAGAAAGTAGGTAATGGGAACTGGGGTATGGTCGACAGGAGAGCACTTGAAAT	9258	LOC102554788	XR_343872	ref|PREDICTED: Rattus norvegicus uncharacterized LOC102554788 (LOC102554788), ncRNA [XR_343872]	0.173944	5.56333	1.91985	0.0976159	0.999891	XR_343872	102554788	LOC102554788
A_44_P1118714	A_44_P1118714	12.0528	12.3677	11.9302	11.25	11.8325	10.9923	11.7184	11.4576	GGATCAAATGATAGCTCTAACCTCTGTATGTGAATACACACACACACACACACACACACA	10565	A_44_P1118714	A_44_P1118714	Unknown	0.366547	11.7002	1.919	0.097737	0.999891		NA
[truncated: 23,232 more rows]
